# Supplementary material for: Transcriptome Sequencing Reveals Differences between Primary and Secondary Hair Follicle-derived Dermal Papilla Cells of the Cashmere Goat (Capra hircus)
Source: PLoS One. 2013 Sep 19;8(9):e76282. doi: 10.1371/journal.pone.0076282 (PMC3777969; doi:10.1371/journal.pone.0076282)
Supplement: Table S1 — Transcripts level abundance in PHF-DPCs and SHF-DPCs. (XLS) [file pone.0076282.s002.xls]

## Sheet: Sheet1
Table S1. Transcripts level abundance in PHF-DPCs and SHF-DPCs.
GENE_ID	FPKM Value		Description	Protein Name
	PHF-DPC	SHF-DPC
GOAT_ENSBTAP00000000005	1.38557	2.53162	Beta-adrenergic receptor kinase 2 OS=Bos taurus GN=ADRBK2 PE=2 SV=1	ARBK2
GOAT_ENSBTAP00000000008	0.0437014	0	ATP-sensitive inward rectifier potassium channel 1 OS=Homo sapiens GN=KCNJ1 PE=1 SV=1	IRK1
GOAT_ENSBTAP00000000013	4.28756	5.7104	Tetratricopeptide repeat protein 33 OS=Homo sapiens GN=TTC33 PE=1 SV=2	TTC33
GOAT_ENSBTAP00000000015	0.138703	0	FAD-dependent oxidoreductase domain-containing protein 2 OS=Homo sapiens GN=FOXRED2 PE=1 SV=1	FXRD2
GOAT_ENSBTAP00000000022	106.372	108.985	WASH complex subunit CCDC53 OS=Bos taurus GN=CCDC53 PE=2 SV=1	CCD53
GOAT_ENSBTAP00000000024	9.52646	7.42459	Nucleoporin Nup37 OS=Homo sapiens GN=NUP37 PE=1 SV=1	NUP37
GOAT_ENSBTAP00000000027	26.6067	29.8407	Ras-related protein Rab-6A OS=Pongo abelii GN=RAB6A PE=2 SV=3	RAB6A
GOAT_ENSBTAP00000000032	0	0	Lysozyme-like protein 6 OS=Bos taurus GN=LYZL6 PE=2 SV=1	LYZL6
GOAT_ENSBTAP00000000033	2.14824	4.19928	RAD52 motif-containing protein 1 OS=Macaca fascicularis GN=RDM1 PE=2 SV=1	RDM1
GOAT_ENSBTAP00000000036	0	0	ABI gene family member 3 OS=Homo sapiens GN=ABI3 PE=1 SV=2	ABI3
GOAT_ENSBTAP00000000044	6.56721	6.81903	Transcription factor MafG OS=Mus musculus GN=Mafg PE=1 SV=1	MAFG
GOAT_ENSBTAP00000000047	7.82655	9.7779	Pyrroline-5-carboxylate reductase 2 OS=Bos taurus GN=PYCR2 PE=2 SV=1	P5CR2
GOAT_ENSBTAP00000000049	0	0	Myeloid-associated differentiation marker-like protein 2 OS=Bos taurus GN=MYADML2 PE=2 SV=3	MADL2
GOAT_ENSBTAP00000000050	0	0.0487607	Protein notum homolog OS=Homo sapiens GN=NOTUM PE=2 SV=2	NOTUM
GOAT_ENSBTAP00000000051	5.60747	4.11345	Surfeit locus protein 2 OS=Homo sapiens GN=SURF2 PE=1 SV=3	SURF2
GOAT_ENSBTAP00000000054	2.69179	3.91275	Coiled-coil domain-containing protein 77 OS=Homo sapiens GN=CCDC77 PE=2 SV=1	CCD77
GOAT_ENSBTAP00000000055	25.0926	13.003	Proteasome assembly chaperone 3 OS=Bos taurus GN=PSMG3 PE=2 SV=1	PSMG3
GOAT_ENSBTAP00000000060	4.06873	3.2328	snRNA-activating protein complex subunit 4 OS=Homo sapiens GN=SNAPC4 PE=1 SV=1	SNPC4
GOAT_ENSBTAP00000000063	2.90024	0.82487	Thrombospondin-3 OS=Homo sapiens GN=THBS3 PE=1 SV=1	TSP3
GOAT_ENSBTAP00000000066	0	0	PR domain zinc finger protein 14 OS=Homo sapiens GN=PRDM14 PE=2 SV=1	PRD14
GOAT_ENSBTAP00000000069	2.47447	0.179902	Protocadherin-7 OS=Homo sapiens GN=PCDH7 PE=1 SV=2	PCDH7
GOAT_ENSBTAP00000000072	7.11271	4.327	Cardiolipin synthase OS=Homo sapiens GN=CRLS1 PE=2 SV=1	CRLS1
GOAT_ENSBTAP00000000073	0	0	Leucine-rich repeat neuronal protein 4 OS=Homo sapiens GN=LRRN4 PE=1 SV=3	LRRN4
GOAT_ENSBTAP00000000074	198.877	249.824	Stromal cell-derived factor 2-like protein 1 OS=Bos taurus GN=SDF2L1 PE=2 SV=1	SDF2L
GOAT_ENSBTAP00000000078	0	0	Complement factor H OS=Mus musculus GN=Cfh PE=1 SV=1	CFAH
GOAT_ENSBTAP00000000080	1.69423	1.22981	Dimethyladenosine transferase 2, mitochondrial OS=Bos taurus GN=TFB2M PE=2 SV=1	TFB2M
GOAT_ENSBTAP00000000081	103.016	99.7986	Alpha-2-macroglobulin receptor-associated protein OS=Mus musculus GN=Lrpap1 PE=1 SV=1	AMRP
GOAT_ENSBTAP00000000084	2.63456	1.32825	Reversion-inducing cysteine-rich protein with Kazal motifs OS=Homo sapiens GN=RECK PE=1 SV=1	RECK
GOAT_ENSBTAP00000000086	112.102	60.2807	Golgi-associated plant pathogenesis-related protein 1 OS=Homo sapiens GN=GLIPR2 PE=1 SV=3	GAPR1
GOAT_ENSBTAP00000000088	11.8114	6.54693	Glutamate-rich WD repeat-containing protein 1 OS=Bos taurus GN=GRWD1 PE=2 SV=1	GRWD1
GOAT_ENSBTAP00000000089	0	0	ATP-sensitive inward rectifier potassium channel 14 OS=Homo sapiens GN=KCNJ14 PE=1 SV=1	IRK14
GOAT_ENSBTAP00000000091	16.8461	12.7032	28S ribosomal protein S30, mitochondrial OS=Bos taurus GN=MRPS30 PE=1 SV=4	RT30
GOAT_ENSBTAP00000000094	0	0.0346427	Cytochrome P450 1A2 OS=Balaenoptera acutorostrata GN=CYP1A2 PE=2 SV=3	CP1A2
GOAT_ENSBTAP00000000096	4.19235	4.89043	Estradiol 17-beta-dehydrogenase 12 OS=Macaca fascicularis GN=HSD17B12 PE=2 SV=1	DHB12
GOAT_ENSBTAP00000000100	193.656	148.08	NADH dehydrogenase [ubiquinone] 1 beta subcomplex subunit 8, mitochondrial OS=Bos taurus GN=NDUFB8 PE=1 SV=1	NDUB8
GOAT_ENSBTAP00000000104	5.6046	7.02325	ATP synthase mitochondrial F1 complex assembly factor 1 OS=Homo sapiens GN=ATPAF1 PE=1 SV=1	ATPF1
GOAT_ENSBTAP00000000106	2.34453	3.27593	EF-hand domain-containing protein KIAA0494 OS=Homo sapiens GN=KIAA0494 PE=1 SV=1	K0494
GOAT_ENSBTAP00000000107	3.21941	2.17773	Histone-lysine N-methyltransferase SETDB1 OS=Homo sapiens GN=SETDB1 PE=1 SV=1	SETB1
GOAT_ENSBTAP00000000109	106.866	122.5	LAG1 longevity assurance homolog 2 OS=Bos taurus GN=LASS2 PE=2 SV=1	LASS2
GOAT_ENSBTAP00000000111	0	0.0656836	Probable G-protein coupled receptor 75 OS=Homo sapiens GN=GPR75 PE=2 SV=1	GPR75
GOAT_ENSBTAP00000000115	0	0	Protein FAM69C OS=Mus musculus GN=Fam69c PE=2 SV=2	FA69C
GOAT_ENSBTAP00000000119	3.94098	3.27905	UPF0469 protein KIAA0907 OS=Homo sapiens GN=KIAA0907 PE=1 SV=1	K0907
GOAT_ENSBTAP00000000121	43.1575	43.1671	UTP--glucose-1-phosphate uridylyltransferase OS=Bos taurus GN=UGP2 PE=1 SV=2	UGPA
GOAT_ENSBTAP00000000139	0	0	Fibroblast growth factor 18 OS=Mus musculus GN=Fgf18 PE=2 SV=1	FGF18
GOAT_ENSBTAP00000000141	25.4904	19.9316	Tumor necrosis factor ligand superfamily member 13 OS=Homo sapiens GN=TNFSF13 PE=1 SV=1	TNF13
GOAT_ENSBTAP00000000143	13.8705	12.5697	Sentrin-specific protease 3 OS=Homo sapiens GN=SENP3 PE=1 SV=2	SENP3
GOAT_ENSBTAP00000000146	5.71169	7.92794	Macrosialin OS=Homo sapiens GN=CD68 PE=1 SV=2	CD68
GOAT_ENSBTAP00000000160	4.25925	10.1298	N-lysine methyltransferase SETD8 OS=Bos taurus GN=SETD8 PE=2 SV=1	SETD8
GOAT_ENSBTAP00000000169	0	0	Transcription factor RFX4 OS=Homo sapiens GN=RFX4 PE=1 SV=2	RFX4
GOAT_ENSBTAP00000000172	2.60712	4.22626	Ubiquitin carboxyl-terminal hydrolase 40 OS=Homo sapiens GN=USP40 PE=2 SV=3	UBP40
GOAT_ENSBTAP00000000176	6.00622	5.15613	Leucine-rich repeat and fibronectin type-III domain-containing protein 3 OS=Bos taurus GN=LRFN3 PE=2 SV=1	LRFN3
GOAT_ENSBTAP00000000181	6.30137	4.30556	Coiled-coil domain-containing protein 138 OS=Homo sapiens GN=CCDC138 PE=1 SV=1	CC138
GOAT_ENSBTAP00000000184	7.75964	10.4072	Cystathionine beta-synthase OS=Homo sapiens GN=CBS PE=1 SV=2	CBS
GOAT_ENSBTAP00000000186	21.3618	27.8127	Anaphase-promoting complex subunit 16 OS=Pongo abelii GN=ANAPC16 PE=3 SV=1	APC16
GOAT_ENSBTAP00000000188	0	0	Progonadoliberin-1 OS=Sus scrofa GN=GNRH1 PE=1 SV=1	GON1
GOAT_ENSBTAP00000000194	0.0347672	0.151171	Ankyrin repeat, SAM and basic leucine zipper domain-containing protein 1 OS=Ovis aries GN=ASZ1 PE=3 SV=1	ASZ1
GOAT_ENSBTAP00000000195	0.0796298	0	Glutathione S-transferase theta-4 OS=Mus musculus GN=Gstt4 PE=2 SV=1	GSTT4
GOAT_ENSBTAP00000000195-D2	0	0.446397	Glutathione S-transferase theta-1 OS=Homo sapiens GN=GSTT1 PE=1 SV=4	GSTT1
GOAT_ENSBTAP00000000196	0	0	60S ribosomal protein L30 OS=Rattus norvegicus GN=Rpl30 PE=3 SV=2	RL30
GOAT_ENSBTAP00000000198	0	0.0384366	6-phosphofructo-2-kinase/fructose-2,6-biphosphatase 1 OS=Bos taurus GN=PFKFB1 PE=2 SV=1	F261
GOAT_ENSBTAP00000000200	0.162632	0.166648	NEDD4-binding protein 2 OS=Homo sapiens GN=N4BP2 PE=1 SV=2	N4BP2
GOAT_ENSBTAP00000000201	2.73214	1.98393	Transcription factor Sp3 OS=Homo sapiens GN=SP3 PE=1 SV=3	SP3
GOAT_ENSBTAP00000000204	2.34452	0.826887	RNA pseudouridylate synthase domain-containing protein 1 OS=Bos taurus GN=RPUSD1 PE=2 SV=1	RUSD1
GOAT_ENSBTAP00000000207	47.1736	20.8366	Kunitz-type protease inhibitor 2 OS=Homo sapiens GN=SPINT2 PE=1 SV=2	SPIT2
GOAT_ENSBTAP00000000210	4.01382	4.62908	Eukaryotic translation initiation factor 2-alpha kinase 3 OS=Homo sapiens GN=EIF2AK3 PE=1 SV=3	E2AK3
GOAT_ENSBTAP00000000213	0	0	Heparan sulfate glucosamine 3-O-sulfotransferase 5 OS=Mus musculus GN=Hs3st5 PE=2 SV=1	HS3S5
GOAT_ENSBTAP00000000230	4.81189	5.13475	RNA (guanine-9-)-methyltransferase domain-containing protein 2 OS=Bos taurus GN=RG9MTD2 PE=2 SV=1	RG9D2
GOAT_ENSBTAP00000000240	355.378	390.803	V-type proton ATPase subunit G 1 OS=Bos taurus GN=ATP6V1G1 PE=1 SV=3	VATG1
GOAT_ENSBTAP00000000242	2.24483	1.50203	Transmembrane protein C9orf91 homolog OS=Bos taurus PE=2 SV=1	CI091
GOAT_ENSBTAP00000000246	0.574795	1.5804	Pseudouridine-5'-monophosphatase OS=Homo sapiens GN=HDHD1 PE=1 SV=3	HDHD1
GOAT_ENSBTAP00000000254	24.9851	22.5921	Transmembrane protein 39A OS=Bos taurus GN=TMEM39A PE=2 SV=1	TM39A
GOAT_ENSBTAP00000000269	1.98224	1.9488	RNA-binding protein 34 OS=Homo sapiens GN=RBM34 PE=1 SV=2	RBM34
GOAT_ENSBTAP00000000276	7.20708	6.68556	DNA polymerase beta OS=Bos taurus GN=POLB PE=2 SV=3	DPOLB
GOAT_ENSBTAP00000000277	0	0	Dickkopf-related protein 4 OS=Mus musculus GN=Dkk4 PE=2 SV=1	DKK4
GOAT_ENSBTAP00000000282	2.86551	2.40971	Bone morphogenetic protein receptor type-1A OS=Homo sapiens GN=BMPR1A PE=1 SV=2	BMR1A
GOAT_ENSBTAP00000000289	81.3993	79.5719	14-3-3 protein zeta/delta OS=Pongo abelii GN=YWHAZ PE=2 SV=1	1433Z
GOAT_ENSBTAP00000000301	22.6422	25.6583	Double-stranded RNA-binding protein Staufen homolog 1 OS=Homo sapiens GN=STAU1 PE=1 SV=2	STAU1
GOAT_ENSBTAP00000000306	19.1773	16.0547	NADP-dependent malic enzyme, mitochondrial OS=Homo sapiens GN=ME3 PE=2 SV=2	MAON
GOAT_ENSBTAP00000000314	0.981736	0.330928	Haloacid dehalogenase-like hydrolase domain-containing protein 3 OS=Bos taurus GN=HDHD3 PE=2 SV=1	HDHD3
GOAT_ENSBTAP00000000315	5.61573	3.60636	Delta-aminolevulinic acid dehydratase OS=Bos taurus GN=ALAD PE=2 SV=1	HEM2
GOAT_ENSBTAP00000000316	24.7901	30.3454	DNA polymerase epsilon subunit 3 OS=Pongo abelii GN=POLE3 PE=2 SV=1	DPOE3
GOAT_ENSBTAP00000000322	2.88496	4.52275	Transducin-like enhancer protein 1 OS=Homo sapiens GN=TLE1 PE=1 SV=2	TLE1
GOAT_ENSBTAP00000000329	0	0	DNA-binding protein RFX6 OS=Ailuropoda melanoleuca GN=RFX6 PE=3 SV=2	RFX6
GOAT_ENSBTAP00000000335	7.55597	8.5535	COBW domain-containing protein 1 OS=Homo sapiens GN=CBWD1 PE=1 SV=1	CBWD1
GOAT_ENSBTAP00000000337	1.04068	1.05801	Meiosis-specific nuclear structural protein 1 OS=Bos taurus GN=MNS1 PE=2 SV=2	MNS1
GOAT_ENSBTAP00000000338	0	0	Dematin OS=Pongo abelii GN=EPB49 PE=2 SV=1	DEMA
GOAT_ENSBTAP00000000339	0	0	Interleukin-5 receptor subunit alpha OS=Homo sapiens GN=IL5RA PE=1 SV=2	IL5RA
GOAT_ENSBTAP00000000345	0	0	RING finger protein 17 OS=Homo sapiens GN=RNF17 PE=1 SV=3	RNF17
GOAT_ENSBTAP00000000354	0.0455857	0.14832	N-acetylated-alpha-linked acidic dipeptidase 2 OS=Homo sapiens GN=NAALAD2 PE=1 SV=1	NALD2
GOAT_ENSBTAP00000000356	1.95919	1.15454	Translation factor GUF1, mitochondrial OS=Bos taurus GN=GUF1 PE=2 SV=1	GUF1
GOAT_ENSBTAP00000000357	4.54813	3.43815	Glucosamine-6-phosphate isomerase 2 OS=Bos taurus GN=GNPDA2 PE=2 SV=1	GNPI2
GOAT_ENSBTAP00000000358	6.03116	2.94193	6-phosphofructokinase, muscle type OS=Bos taurus GN=PFKM PE=2 SV=1	K6PF
GOAT_ENSBTAP00000000364	1.49558	2.55775	Probable 2-oxoglutarate dehydrogenase E1 component DHKTD1, mitochondrial OS=Pongo abelii GN=DHTKD1 PE=2 SV=1	DHTK1
GOAT_ENSBTAP00000000367	10.2702	8.27853	V-type proton ATPase 116 kDa subunit a isoform 3 OS=Homo sapiens GN=TCIRG1 PE=1 SV=3	VPP3
GOAT_ENSBTAP00000000369	1.13211	1.70855	Uncharacterized protein C2orf63 homolog OS=Macaca fascicularis GN=QtsA-17948 PE=2 SV=1	CB063
GOAT_ENSBTAP00000000370	12.4167	9.90517	Zinc finger protein 330 OS=Bos taurus GN=ZNF330 PE=2 SV=1	ZN330
GOAT_ENSBTAP00000000374	28.1536	28.2069	Inosine-5'-monophosphate dehydrogenase 1 OS=Mus musculus GN=Impdh1 PE=2 SV=2	IMDH1
GOAT_ENSBTAP00000000375	0	0.0543147	Uncharacterized protein KIAA2022 OS=Homo sapiens GN=KIAA2022 PE=2 SV=1	K2022
GOAT_ENSBTAP00000000389	131.898	106.397	LIM domain transcription factor LMO4 OS=Mus musculus GN=Lmo4 PE=1 SV=1	LMO4
GOAT_ENSBTAP00000000396-D6	0	0	Keratin, type II cytoskeletal 2 epidermal OS=Canis familiaris GN=KRT2 PE=2 SV=1	K22E
GOAT_ENSBTAP00000000398	316.472	272.457	Microfibrillar-associated protein 5 OS=Bos taurus GN=MFAP5 PE=1 SV=1	MFAP5
GOAT_ENSBTAP00000000422	6.09274	6.90883	Transducin beta-like protein 2 OS=Homo sapiens GN=TBL2 PE=1 SV=1	TBL2
GOAT_ENSBTAP00000000433	0.123246	2.58902	Tubulin polymerization-promoting protein family member 2 OS=Bos taurus GN=TPPP2 PE=2 SV=1	TPPP2
GOAT_ENSBTAP00000000436	1.63297	1.22208	Aldehyde dehydrogenase family 16 member A1 OS=Bos taurus GN=ALDH16A1 PE=2 SV=1	A16A1
GOAT_ENSBTAP00000000438	0	0	High mobility group protein B4 OS=Bos taurus GN=HMGB4 PE=2 SV=1	HMGB4
GOAT_ENSBTAP00000000445	10.1781	10.808	Activity-dependent neuroprotector homeobox protein OS=Homo sapiens GN=ADNP PE=1 SV=1	ADNP
GOAT_ENSBTAP00000000447	89.041	71.0464	Procollagen-lysine,2-oxoglutarate 5-dioxygenase 3 OS=Pongo abelii GN=PLOD3 PE=2 SV=1	PLOD3
GOAT_ENSBTAP00000000448	40.1761	52.258	Zinc finger HIT domain-containing protein 1 OS=Homo sapiens GN=ZNHIT1 PE=1 SV=1	ZNHI1
GOAT_ENSBTAP00000000450	0.164638	0	Claudin-15 OS=Bos taurus GN=CLDN15 PE=2 SV=1	CLD15
GOAT_ENSBTAP00000000453	42.7817	45.6064	Rho-related GTP-binding protein RhoG OS=Mus musculus GN=Rhog PE=2 SV=1	RHOG
GOAT_ENSBTAP00000000459	0	1.21455	Retinal rod rhodopsin-sensitive cGMP 3',5'-cyclic phosphodiesterase subunit gamma OS=Bos taurus GN=PDE6G PE=1 SV=1	CNRG
GOAT_ENSBTAP00000000461	15.8619	11.6369	Uncharacterized protein C17orf90 homolog OS=Bos taurus PE=2 SV=1	CQ090
GOAT_ENSBTAP00000000463	0.746884	0.534417	Tyrosine-protein kinase SgK223 OS=Homo sapiens GN=SGK223 PE=1 SV=3	SG223
GOAT_ENSBTAP00000000470	4.85192	4.287	Spatacsin OS=Homo sapiens GN=SPG11 PE=1 SV=3	SPTCS
GOAT_ENSBTAP00000000474	0.757658	1.00242	Transcription factor TFIIIB component B'' homolog OS=Homo sapiens GN=BDP1 PE=1 SV=3	BDP1
GOAT_ENSBTAP00000000481	7.24605	6.18149	DIS3-like exonuclease 1 OS=Bos taurus GN=DIS3L PE=2 SV=2	DI3L1
GOAT_ENSBTAP00000000484	0	0	Leucine-rich repeat transmembrane neuronal protein 4 OS=Homo sapiens GN=LRRTM4 PE=2 SV=2	LRRT4
GOAT_ENSBTAP00000000491	0	0	Spexin OS=Bos taurus PE=3 SV=1	SPXN
GOAT_ENSBTAP00000000493	55.0614	56.0864	Mediator of RNA polymerase II transcription subunit 27 OS=Bos taurus GN=MED27 PE=2 SV=1	MED27
GOAT_ENSBTAP00000000497	1.12104	1.86046	Zinc finger protein 238 OS=Bos taurus GN=ZNF238 PE=2 SV=2	ZN238
GOAT_ENSBTAP00000000498	44.4434	41.6932	Nicolin-1 OS=Canis familiaris GN=NICN1 PE=3 SV=1	NICN1
GOAT_ENSBTAP00000000503	0	0	Small subunit of serine palmitoyltransferase B OS=Bos taurus GN=SSSPTB PE=3 SV=1	SSPTB
GOAT_ENSBTAP00000000504	4.92936	4.46838	Activating signal cointegrator 1 complex subunit 1 OS=Mus musculus GN=Ascc1 PE=2 SV=1	ASCC1
GOAT_ENSBTAP00000000510	0	0.463965	Protein canopy homolog 1 OS=Homo sapiens GN=CNPY1 PE=2 SV=1	CNPY1
GOAT_ENSBTAP00000000513	0	0	Nanos homolog 3 OS=Mus musculus GN=Nanos3 PE=1 SV=1	NANO3
GOAT_ENSBTAP00000000515	0.097575	0	Keratin, type II microfibrillar, component 5 OS=Ovis aries PE=1 SV=1	K2M3
GOAT_ENSBTAP00000000515-D14	0.845251	1.37917	Keratin, type II microfibrillar, component 7C OS=Ovis aries PE=1 SV=1	K2M2
GOAT_ENSBTAP00000000517-D2	0	0	Tetratricopeptide repeat protein 24 OS=Homo sapiens GN=TTC24 PE=2 SV=1	TTC24
GOAT_ENSBTAP00000000519	142.319	100.925	Vitamin K epoxide reductase complex subunit 1 OS=Bos taurus GN=VKORC1 PE=2 SV=1	VKOR1
GOAT_ENSBTAP00000000528	0	0	Neurturin OS=Mus musculus GN=Nrtn PE=1 SV=1	NRTN
GOAT_ENSBTAP00000000529	0	0	Galactoside 3(4)-L-fucosyltransferase OS=Bos taurus GN=FUT3 PE=2 SV=2	FUT3
GOAT_ENSBTAP00000000557	0.763764	0.348597	Tumor necrosis factor alpha-induced protein 3 OS=Macaca fascicularis GN=TNFAIP3 PE=2 SV=1	TNAP3
GOAT_ENSBTAP00000000559	0	0	Gonadotropin-releasing hormone receptor OS=Ovis aries GN=GNRHR PE=2 SV=1	GNRHR
GOAT_ENSBTAP00000000561	58.0081	38.1035	Heat shock protein beta-2 OS=Homo sapiens GN=HSPB2 PE=1 SV=2	HSPB2
GOAT_ENSBTAP00000000563	11.6048	13.016	Splicing factor, suppressor of white-apricot homolog OS=Homo sapiens GN=SFSWAP PE=1 SV=3	SFSWA
GOAT_ENSBTAP00000000566	55.2547	20.0635	Retinol-binding protein 4 OS=Bos taurus GN=RBP4 PE=1 SV=1	RET4
GOAT_ENSBTAP00000000568	19.9082	14.354	Tubulin beta-3 chain OS=Macaca fascicularis GN=TUBB3 PE=2 SV=1	TBB3
GOAT_ENSBTAP00000000570	9.36554	9.60378	Protein FRA10AC1 OS=Homo sapiens GN=FRA10AC1 PE=1 SV=3	F10C1
GOAT_ENSBTAP00000000573	3.67335	3.72726	D-beta-hydroxybutyrate dehydrogenase, mitochondrial OS=Bos taurus GN=BDH1 PE=1 SV=2	BDH
GOAT_ENSBTAP00000000576	77.0709	59.5281	Transmembrane protein 126A OS=Bos taurus GN=TMEM126A PE=2 SV=1	T126A
GOAT_ENSBTAP00000000578	7.78323	3.92958	Transmembrane protein 106C OS=Bos taurus GN=TMEM106C PE=2 SV=1	T106C
GOAT_ENSBTAP00000000583	8.92061	7.03693	Uncharacterized glycosyltransferase AGO61 OS=Bos taurus GN=AGO61 PE=2 SV=1	AGO61
GOAT_ENSBTAP00000000595	0	0	Bone sialoprotein 2 OS=Bos taurus GN=IBSP PE=1 SV=1	SIAL
GOAT_ENSBTAP00000000602	0.100288	0.218672	Thrombopoietin OS=Canis familiaris GN=THPO PE=1 SV=1	TPO
GOAT_ENSBTAP00000000605	0.185096	0	Uncharacterized protein C3orf45 OS=Homo sapiens GN=C3orf45 PE=2 SV=1	CC045
GOAT_ENSBTAP00000000606	27.9333	33.9005	DNA-directed RNA polymerases I, II, and III subunit RPABC3 OS=Mus musculus GN=Polr2h PE=2 SV=3	RPAB3
GOAT_ENSBTAP00000000607	24.5922	15.2877	Interferon-related developmental regulator 2 OS=Homo sapiens GN=IFRD2 PE=2 SV=3	IFRD2
GOAT_ENSBTAP00000000611	34.3583	27.3223	Hyaluronidase-1 OS=Bos taurus GN=HYAL1 PE=2 SV=1	HYAL1
GOAT_ENSBTAP00000000622	6.97687	8.22613	Asparagine synthetase domain-containing protein 1 OS=Bos taurus GN=ASNSD1 PE=2 SV=1	ASND1
GOAT_ENSBTAP00000000626	0	0	Hepatitis A virus cellular receptor 2 OS=Homo sapiens GN=HAVCR2 PE=1 SV=3	HAVR2
GOAT_ENSBTAP00000000628	1.80667	0.989926	Zinc finger protein 148 OS=Bos taurus GN=ZNF148 PE=2 SV=1	ZN148
GOAT_ENSBTAP00000000630	116.329	79.7728	Alcohol dehydrogenase [NADP+] OS=Bos taurus GN=AKR1A1 PE=2 SV=1	AK1A1
GOAT_ENSBTAP00000000637	14.7032	20.833	PIN2/TERF1-interacting telomerase inhibitor 1 OS=Homo sapiens GN=PINX1 PE=1 SV=2	PINX1
GOAT_ENSBTAP00000000643	4.31443	3.10089	Kynurenine--oxoglutarate transaminase 3 OS=Bos taurus GN=CCBL2 PE=2 SV=1	KAT3
GOAT_ENSBTAP00000000651	36.9578	41.2092	Autophagy-related protein 101 OS=Bos taurus GN=ATG101 PE=2 SV=1	ATGA1
GOAT_ENSBTAP00000000660-D2	0	0	Antigen WC1.1 OS=Bos taurus PE=2 SV=1	WC11
GOAT_ENSBTAP00000000662	13.4089	7.89903	Alpha-1-syntrophin OS=Bos taurus GN=SNTA1 PE=2 SV=1	SNTA1
GOAT_ENSBTAP00000000667	0	0	Antigen WC1.1 OS=Bos taurus PE=2 SV=1	WC11
GOAT_ENSBTAP00000000669	0.229604	0	Otoraplin OS=Homo sapiens GN=OTOR PE=1 SV=1	OTOR
GOAT_ENSBTAP00000000673	0	0	Alpha-2-HS-glycoprotein OS=Ovis aries GN=AHSG PE=1 SV=1	FETUA
GOAT_ENSBTAP00000000677	0.221101	0.491931	Plasma membrane calcium-transporting ATPase 3 OS=Rattus norvegicus GN=Atp2b3 PE=2 SV=2	AT2B3
GOAT_ENSBTAP00000000679	2.07264	3.5682	Pleckstrin homology domain-containing family A member 8 OS=Mus musculus GN=Plekha8 PE=2 SV=2	PKHA8
GOAT_ENSBTAP00000000683	121.341	80.7459	Cystatin-B OS=Ovis aries GN=CSTB PE=1 SV=1	CYTB
GOAT_ENSBTAP00000000693	0	0	Glutamate decarboxylase 1 OS=Sus scrofa GN=GAD1 PE=2 SV=1	DCE1
GOAT_ENSBTAP00000000695	0	0	Prepronociceptin OS=Bos taurus GN=PNOC PE=2 SV=1	PNOC
GOAT_ENSBTAP00000000697	2.45943	2.95752	Zinc finger protein 395 OS=Homo sapiens GN=ZNF395 PE=1 SV=2	ZN395
GOAT_ENSBTAP00000000721	92.5961	60.9085	ATP synthase subunit delta, mitochondrial OS=Bos taurus GN=ATP5D PE=1 SV=2	ATPD
GOAT_ENSBTAP00000000722	3.48094	3.99499	Survival of motor neuron-related-splicing factor 30 OS=Pongo abelii GN=SMNDC1 PE=2 SV=1	SPF30
GOAT_ENSBTAP00000000733	30.9826	25.8495	Mitochondrial import receptor subunit TOM20 homolog OS=Pongo abelii GN=TOMM20 PE=2 SV=1	TOM20
GOAT_ENSBTAP00000000734	0	0	Occludin OS=Homo sapiens GN=OCLN PE=1 SV=1	OCLN
GOAT_ENSBTAP00000000740	1.01509	0.986035	Coiled-coil domain-containing protein 14 OS=Homo sapiens GN=CCDC14 PE=2 SV=3	CCD14
GOAT_ENSBTAP00000000741	0.0238847	0	Coiled-coil domain-containing protein 154 OS=Homo sapiens GN=CCDC154 PE=2 SV=4	CC154
GOAT_ENSBTAP00000000742	219.205	83.0827	Transcription factor HES-1 OS=Homo sapiens GN=HES1 PE=1 SV=1	HES1
GOAT_ENSBTAP00000000744	0	0	Proto-oncogene tyrosine-protein kinase receptor Ret OS=Homo sapiens GN=RET PE=1 SV=3	RET
GOAT_ENSBTAP00000000752	494.26	158.242	Tenascin OS=Homo sapiens GN=TNC PE=1 SV=3	TENA
GOAT_ENSBTAP00000000762	0	0	NA	NA
GOAT_ENSBTAP00000000779	0	0	Voltage-dependent calcium channel gamma-4 subunit OS=Rattus norvegicus GN=Cacng4 PE=1 SV=1	CCG4
GOAT_ENSBTAP00000000791	23.734	21.0977	Cyclin-I OS=Homo sapiens GN=CCNI PE=1 SV=1	CCNI
GOAT_ENSBTAP00000000793	0.0825432	0.168661	Collagen alpha-2(XI) chain OS=Homo sapiens GN=COL11A2 PE=1 SV=4	COBA2
GOAT_ENSBTAP00000000800	19.5495	19.3323	Proline-rich protein PRCC OS=Homo sapiens GN=PRCC PE=1 SV=1	PRCC
GOAT_ENSBTAP00000000802	32.6563	5.88232	60S ribosomal protein L10 OS=Ovis aries GN=RPL10 PE=2 SV=1	RL10
GOAT_ENSBTAP00000000814	1638.51	2003.71	40S ribosomal protein S17 OS=Sus scrofa GN=RPS17 PE=2 SV=3	RS17
GOAT_ENSBTAP00000000815	0.0621476	0	Keratin, type II cytoskeletal 78 OS=Bos taurus GN=KRT78 PE=2 SV=1	K2C78
GOAT_ENSBTAP00000000816	0	0	Uncharacterized protein C8orf45 OS=Homo sapiens GN=C8orf45 PE=1 SV=3	CH045
GOAT_ENSBTAP00000000819	0.459437	0	Cytoplasmic polyadenylation element-binding protein 1 OS=Homo sapiens GN=CPEB1 PE=1 SV=1	CPEB1
GOAT_ENSBTAP00000000821	0.321242	0.420236	Cation channel sperm-associated protein subunit gamma OS=Homo sapiens GN=CATSPERG PE=2 SV=3	CTSRG
GOAT_ENSBTAP00000000830	0.443693	0.333509	Protein MMS22-like OS=Bos taurus GN=MMS22L PE=3 SV=1	MMS22
GOAT_ENSBTAP00000000831	29.6461	29.549	Protein LSM14 homolog A OS=Bos taurus GN=LSM14A PE=2 SV=1	LS14A
GOAT_ENSBTAP00000000842	50.7616	86.0303	Selenoprotein S OS=Bos taurus GN=SELS PE=2 SV=2	SELS
GOAT_ENSBTAP00000000846	0	0.54288	Protein S100-A6 OS=Sus scrofa GN=S100A6 PE=3 SV=1	S10A6
GOAT_ENSBTAP00000000849	0.970818	3.08218	A disintegrin and metalloproteinase with thrombospondin motifs 5 OS=Homo sapiens GN=ADAMTS5 PE=1 SV=2	ATS5
GOAT_ENSBTAP00000000851	45.12	54.4968	Selenoprotein O OS=Homo sapiens GN=SELO PE=2 SV=3	SELO
GOAT_ENSBTAP00000000852	8.51242	9.65178	Anaphase-promoting complex subunit 4 OS=Homo sapiens GN=ANAPC4 PE=1 SV=2	APC4
GOAT_ENSBTAP00000000858	0	0	Protein phosphatase 1 regulatory inhibitor subunit 16B OS=Bos taurus GN=PPP1R16B PE=1 SV=1	PP16B
GOAT_ENSBTAP00000000859	1.02913	0.462996	Nuclear factor of activated T-cells, cytoplasmic 1 OS=Bos taurus GN=NFATC1 PE=1 SV=2	NFAC1
GOAT_ENSBTAP00000000867	0	0	Fatty acid-binding protein 9 OS=Homo sapiens GN=FABP9 PE=2 SV=1	FABP9
GOAT_ENSBTAP00000000872	3.68	3.65636	Transcription factor 20 OS=Homo sapiens GN=TCF20 PE=1 SV=3	TCF20
GOAT_ENSBTAP00000000874	2.21299	5.70352	Solute carrier family 22 member 15 OS=Homo sapiens GN=SLC22A15 PE=2 SV=1	S22AF
GOAT_ENSBTAP00000000906	1.43692	1.52525	WD repeat-containing protein 37 OS=Pongo abelii GN=WDR37 PE=2 SV=1	WDR37
GOAT_ENSBTAP00000000917	0.598808	0.751446	Folliculin-interacting protein 1 OS=Homo sapiens GN=FNIP1 PE=1 SV=3	FNIP1
GOAT_ENSBTAP00000000919	0.210102	0.228396	POC1 centriolar protein homolog B OS=Homo sapiens GN=POC1B PE=1 SV=1	POC1B
GOAT_ENSBTAP00000000922	0	0	Thioesterase superfamily member 5 OS=Mus musculus GN=Them5 PE=2 SV=1	THEM5
GOAT_ENSBTAP00000000926	438.463	378.976	Transcription initiation factor TFIID subunit 10 OS=Mus musculus GN=Taf10 PE=1 SV=1	TAF10
GOAT_ENSBTAP00000000929	0.47932	0.962291	Dual specificity protein phosphatase 16 OS=Homo sapiens GN=DUSP16 PE=1 SV=1	DUS16
GOAT_ENSBTAP00000000932	0	0.00697938	Myosin-XVIIIb OS=Homo sapiens GN=MYO18B PE=1 SV=1	MY18B
GOAT_ENSBTAP00000000941	13.912	13.6055	Beta-glucuronidase OS=Felis catus GN=GUSB PE=1 SV=1	BGLR
GOAT_ENSBTAP00000000944	95.5317	174.625	A disintegrin and metalloproteinase with thrombospondin motifs 1 OS=Homo sapiens GN=ADAMTS1 PE=1 SV=4	ATS1
GOAT_ENSBTAP00000000950	83.428	77.9292	Protein NDRG1 OS=Bos taurus GN=NDRG1 PE=2 SV=1	NDRG1
GOAT_ENSBTAP00000000958	0.0148331	0	Transmembrane protease serine 9 OS=Homo sapiens GN=TMPRSS9 PE=1 SV=2	TMPS9
GOAT_ENSBTAP00000000959	0	0	Contactin-associated protein-like 2 OS=Homo sapiens GN=CNTNAP2 PE=1 SV=1	CNTP2
GOAT_ENSBTAP00000000962	4.88102	3.99325	Cathepsin L1 OS=Canis familiaris GN=CTSL1 PE=2 SV=1	CATL1
GOAT_ENSBTAP00000000963	3.8793	4.76399	G patch domain-containing protein 1 OS=Bos taurus GN=GPATCH1 PE=2 SV=1	GPTC1
GOAT_ENSBTAP00000000967	1.91242	1.44936	Ubiquitin carboxyl-terminal hydrolase 42 OS=Bos taurus GN=USP42 PE=3 SV=1	UBP42
GOAT_ENSBTAP00000000972	0	0.39848	Glucagon OS=Bos taurus GN=GCG PE=1 SV=1	GLUC
GOAT_ENSBTAP00000000973	0.0560718	0	WAP, kazal, immunoglobulin, kunitz and NTR domain-containing protein 2 OS=Bos taurus GN=WFIKKN2 PE=2 SV=1	WFKN2
GOAT_ENSBTAP00000000977	0	0	Bcl-2-related protein A1 OS=Bos taurus GN=BCL2A1 PE=2 SV=1	B2LA1
GOAT_ENSBTAP00000000981	2.79077	4.13221	Low-density lipoprotein receptor-related protein 8 OS=Mus musculus GN=Lrp8 PE=1 SV=2	LRP8
GOAT_ENSBTAP00000000992	2.85954	6.08576	H/ACA ribonucleoprotein complex subunit 1 OS=Mus musculus GN=Gar1 PE=2 SV=1	GAR1
GOAT_ENSBTAP00000000993	7.94762	1.14915	Aquaporin-1 OS=Bos taurus GN=AQP1 PE=1 SV=3	AQP1
GOAT_ENSBTAP00000000994	5.36337	5.79211	Histone acetyltransferase KAT2B OS=Homo sapiens GN=KAT2B PE=1 SV=3	KAT2B
GOAT_ENSBTAP00000001000	9.08234	9.3008	E3 SUMO-protein ligase PIAS4 OS=Homo sapiens GN=PIAS4 PE=1 SV=1	PIAS4
GOAT_ENSBTAP00000001001	0.846184	1.66822	Shugoshin-like 1 OS=Homo sapiens GN=SGOL1 PE=1 SV=1	SGOL1
GOAT_ENSBTAP00000001004	0.851797	0.263677	Zinc finger RNA-binding protein 2 OS=Homo sapiens GN=ZFR2 PE=2 SV=3	ZFR2
GOAT_ENSBTAP00000001012	0	0	Pancreatic triacylglycerol lipase OS=Homo sapiens GN=PNLIP PE=1 SV=1	LIPP
GOAT_ENSBTAP00000001017	0	0	Pancreatic lipase-related protein 2 OS=Bos taurus GN=PNLIPRP2 PE=2 SV=1	LIPR2
GOAT_ENSBTAP00000001024	8.49198	6.55066	Tetratricopeptide repeat protein 9C OS=Bos taurus GN=TTC9C PE=2 SV=1	TTC9C
GOAT_ENSBTAP00000001031	0	0.129509	Mas-related G-protein coupled receptor member X2 OS=Homo sapiens GN=MRGPRX2 PE=2 SV=1	MRGX2
GOAT_ENSBTAP00000001037	5.48434	3.64791	Protransforming growth factor alpha OS=Sus scrofa GN=TGFA PE=2 SV=1	TGFA
GOAT_ENSBTAP00000001039	7.49845	8.57019	Huntingtin-interacting protein 1 OS=Homo sapiens GN=HIP1 PE=1 SV=5	HIP1
GOAT_ENSBTAP00000001044	0.671882	0.84407	PAS domain-containing serine/threonine-protein kinase OS=Homo sapiens GN=PASK PE=1 SV=3	PASK
GOAT_ENSBTAP00000001045	50.3045	43.7258	Protein phosphatase 1 regulatory subunit 7 OS=Bos taurus GN=PPP1R7 PE=1 SV=1	PP1R7
GOAT_ENSBTAP00000001049	0	0	Neuron-specific vesicular protein calcyon OS=Rattus norvegicus GN=Caly PE=1 SV=1	CALY
GOAT_ENSBTAP00000001052	3.34982	1.50825	Nicotinamide mononucleotide adenylyltransferase 2 OS=Bos taurus GN=NMNAT2 PE=2 SV=1	NMNA2
GOAT_ENSBTAP00000001053	0	0	Folate receptor alpha OS=Homo sapiens GN=FOLR1 PE=1 SV=3	FOLR1
GOAT_ENSBTAP00000001061	0.331558	0.964862	Lymphatic vessel endothelial hyaluronic acid receptor 1 OS=Bos taurus GN=LYVE1 PE=1 SV=1	LYVE1
GOAT_ENSBTAP00000001063	0	0.405222	Mps one binder kinase activator-like 2B OS=Bos taurus GN=MOBKL2B PE=2 SV=1	MOL2B
GOAT_ENSBTAP00000001064	1.27024	1.40732	Zinc finger protein 667 OS=Homo sapiens GN=ZNF667 PE=2 SV=2	ZN667
GOAT_ENSBTAP00000001064-D2	0.966673	1.02007	Zinc finger protein 420 OS=Homo sapiens GN=ZNF420 PE=1 SV=1	ZN420
GOAT_ENSBTAP00000001064-D3	2.43956	4.91478	Zinc finger protein 583 OS=Mus musculus GN=Znf583 PE=2 SV=1	ZN583
GOAT_ENSBTAP00000001065	0	0	IQ domain-containing protein F1 OS=Bos taurus GN=IQCF1 PE=2 SV=1	IQCF1
GOAT_ENSBTAP00000001066	2.74818	4.07876	ATPase family AAA domain-containing protein 1 OS=Rattus norvegicus GN=Atad1 PE=2 SV=1	ATAD1
GOAT_ENSBTAP00000001069	39.6064	76.7162	Uncharacterized protein C12orf62 homolog OS=Bos taurus PE=4 SV=1	CL062
GOAT_ENSBTAP00000001071	189.551	127.325	Coatomer subunit epsilon OS=Bos taurus GN=COPE PE=1 SV=3	COPE
GOAT_ENSBTAP00000001074	27.2947	22.5464	Probable ATP-dependent RNA helicase DDX49 OS=Homo sapiens GN=DDX49 PE=1 SV=1	DDX49
GOAT_ENSBTAP00000001076	14.8362	19.7221	Homer protein homolog 3 OS=Homo sapiens GN=HOMER3 PE=1 SV=2	HOME3
GOAT_ENSBTAP00000001080	10.3843	8.42782	Ephrin type-A receptor 2 OS=Homo sapiens GN=EPHA2 PE=1 SV=2	EPHA2
GOAT_ENSBTAP00000001083	0.13229	0.0480194	Pleckstrin homology domain-containing family G member 7 OS=Homo sapiens GN=PLEKHG7 PE=2 SV=1	PKHG7
GOAT_ENSBTAP00000001093	1.61184	2.14856	Serine/threonine-protein kinase TAO1 OS=Homo sapiens GN=TAOK1 PE=1 SV=1	TAOK1
GOAT_ENSBTAP00000001095	1.17649	0.526579	Sedoheptulokinase OS=Homo sapiens GN=SHPK PE=1 SV=3	SHPK
GOAT_ENSBTAP00000001098	91.4437	125.228	Tax1-binding protein 3 OS=Homo sapiens GN=TAX1BP3 PE=1 SV=2	TX1B3
GOAT_ENSBTAP00000001107	0.0258552	0	Breast carcinoma-amplified sequence 1 OS=Homo sapiens GN=BCAS1 PE=1 SV=2	BCAS1
GOAT_ENSBTAP00000001113	17.4224	21.7103	Poly [ADP-ribose] polymerase 1 OS=Bos taurus GN=PARP1 PE=2 SV=2	PARP1
GOAT_ENSBTAP00000001114	0.975705	0.529876	Leucine zipper putative tumor suppressor 1 OS=Homo sapiens GN=LZTS1 PE=1 SV=3	LZTS1
GOAT_ENSBTAP00000001128	10.5537	12.3639	Protein phosphatase inhibitor 2 OS=Bos taurus GN=PPP1R2 PE=2 SV=1	IPP2
GOAT_ENSBTAP00000001140	37.412	23.8559	Nucleoredoxin OS=Bos taurus GN=NXN PE=2 SV=1	NXN
GOAT_ENSBTAP00000001142	11.8229	12.7769	Riboflavin transporter 1 OS=Sus scrofa GN=GPR172B PE=1 SV=1	RFT
GOAT_ENSBTAP00000001147	2.45652	1.7429	Sodium-coupled neutral amino acid transporter 1 OS=Homo sapiens GN=SLC38A1 PE=1 SV=1	S38A1
GOAT_ENSBTAP00000001156	1.17328	0.960245	RING finger protein 219 OS=Homo sapiens GN=RNF219 PE=1 SV=1	RN219
GOAT_ENSBTAP00000001165	0	0	Mannose-binding protein A OS=Sus scrofa GN=MBL1 PE=1 SV=1	MBL1
GOAT_ENSBTAP00000001167	1.3317	2.22444	Methyltransferase-like protein 20 OS=Homo sapiens GN=METTL20 PE=2 SV=1	MET20
GOAT_ENSBTAP00000001168	1.47768	1.63076	UPF0488 protein C8orf33 homolog OS=Bos taurus PE=2 SV=1	CH033
GOAT_ENSBTAP00000001177	0	0	Glycerophosphodiester phosphodiesterase domain-containing protein 4 OS=Homo sapiens GN=GDPD4 PE=2 SV=1	GDPD4
GOAT_ENSBTAP00000001184	0.215343	0.234936	Protein MB21D1 OS=Homo sapiens GN=MB21D1 PE=1 SV=2	M21D1
GOAT_ENSBTAP00000001191	15.274	10.8153	Proteinase-activated receptor 3 OS=Bos taurus GN=F2RL2 PE=2 SV=1	PAR3
GOAT_ENSBTAP00000001200	3.63005	0.715031	Collagen alpha-1(XXVII) chain OS=Homo sapiens GN=COL27A1 PE=1 SV=1	CORA1
GOAT_ENSBTAP00000001201	11.7062	14.2328	Protein-S-isoprenylcysteine O-methyltransferase OS=Homo sapiens GN=ICMT PE=1 SV=1	ICMT
GOAT_ENSBTAP00000001202	0	0	Hydroxycarboxylic acid receptor 1 OS=Homo sapiens GN=HCAR1 PE=1 SV=1	HCAR1
GOAT_ENSBTAP00000001205	35.8605	37.0348	Ubiquitin-conjugating enzyme E2 H OS=Mus musculus GN=Ube2h PE=2 SV=1	UBE2H
GOAT_ENSBTAP00000001209	0	0	Kappa-type opioid receptor OS=Bos taurus GN=OPRK1 PE=2 SV=1	OPRK
GOAT_ENSBTAP00000001212	7.89357	4.78139	Transmembrane protein C6orf70 OS=Homo sapiens GN=C6orf70 PE=2 SV=1	CF070
GOAT_ENSBTAP00000001223	0	0	Homeobox protein Hox-C12 OS=Mus musculus GN=Hoxc12 PE=2 SV=1	HXC12
GOAT_ENSBTAP00000001225-D2	0	0	Olfactory receptor 4B1 OS=Homo sapiens GN=OR4B1 PE=2 SV=1	OR4B1
GOAT_ENSBTAP00000001238	0.174342	1.01526	Zinc transporter ZIP2 OS=Homo sapiens GN=SLC39A2 PE=1 SV=2	S39A2
GOAT_ENSBTAP00000001246	9.32587	5.36531	Pleckstrin homology domain-containing family B member 2 OS=Pongo abelii GN=PLEKHB2 PE=2 SV=1	PKHB2
GOAT_ENSBTAP00000001247	0.811367	0.813579	Zinc finger protein 286A OS=Homo sapiens GN=ZNF286A PE=2 SV=1	Z286A
GOAT_ENSBTAP00000001248	0.982239	1.04349	Signal-induced proliferation-associated 1-like protein 2 OS=Homo sapiens GN=SIPA1L2 PE=1 SV=2	SI1L2
GOAT_ENSBTAP00000001250	34.3099	32.5658	Lysophosphatidylcholine acyltransferase 1 OS=Homo sapiens GN=LPCAT1 PE=1 SV=2	PCAT1
GOAT_ENSBTAP00000001252	3.80629	1.50451	TLD domain-containing protein KIAA1609 OS=Homo sapiens GN=KIAA1609 PE=1 SV=2	K1609
GOAT_ENSBTAP00000001254	2.36974	4.63823	DnaJ homolog subfamily C member 9 OS=Homo sapiens GN=DNAJC9 PE=1 SV=1	DNJC9
GOAT_ENSBTAP00000001255	29.5776	29.8104	28S ribosomal protein S16, mitochondrial OS=Bos taurus GN=MRPS16 PE=1 SV=2	RT16
GOAT_ENSBTAP00000001256	0.546958	0.518492	Protein ECT2 OS=Homo sapiens GN=ECT2 PE=1 SV=3	ECT2
GOAT_ENSBTAP00000001271	0	0	Signal-transducing adaptor protein 1 OS=Homo sapiens GN=STAP1 PE=1 SV=1	STAP1
GOAT_ENSBTAP00000001276	0	0	Fc receptor-like protein 1 OS=Homo sapiens GN=FCRL1 PE=1 SV=1	FCRL1
GOAT_ENSBTAP00000001279	0	0	Fc receptor-like protein 3 OS=Homo sapiens GN=FCRL3 PE=1 SV=1	FCRL3
GOAT_ENSBTAP00000001288	0.13812	0	ATP-sensitive inward rectifier potassium channel 15 OS=Homo sapiens GN=KCNJ15 PE=1 SV=2	IRK15
GOAT_ENSBTAP00000001291-D2	8.71509	9.59295	NKG2D ligand 3 OS=Homo sapiens GN=ULBP3 PE=1 SV=1	N2DL3
GOAT_ENSBTAP00000001294	4.20612	3.566	Set1/Ash2 histone methyltransferase complex subunit ASH2 OS=Homo sapiens GN=ASH2L PE=1 SV=1	ASH2L
GOAT_ENSBTAP00000001300	0.0990428	0.108996	Putative protein TPRXL OS=Homo sapiens GN=TPRXL PE=5 SV=2	TPRXL
GOAT_ENSBTAP00000001303	39.3653	54.8649	Ras-related protein Rab-10 OS=Pongo abelii GN=RAB10 PE=2 SV=1	RAB10
GOAT_ENSBTAP00000001309	118.676	120.738	Proteasome subunit alpha type-2 OS=Homo sapiens GN=PSMA2 PE=1 SV=2	PSA2
GOAT_ENSBTAP00000001311	0.0477435	0.168871	Breast cancer type 2 susceptibility protein OS=Homo sapiens GN=BRCA2 PE=1 SV=2	BRCA2
GOAT_ENSBTAP00000001312	0.0797749	0	Bone morphogenetic protein 10 OS=Homo sapiens GN=BMP10 PE=2 SV=1	BMP10
GOAT_ENSBTAP00000001330	0.567714	1.2356	Creatine kinase S-type, mitochondrial OS=Bos taurus GN=CKMT2 PE=2 SV=1	KCRS
GOAT_ENSBTAP00000001331	0	0	Endothelial cell-selective adhesion molecule OS=Homo sapiens GN=ESAM PE=1 SV=1	ESAM
GOAT_ENSBTAP00000001332	0.303013	0.0987306	Zinc finger protein 280B OS=Homo sapiens GN=ZNF280B PE=1 SV=2	Z280B
GOAT_ENSBTAP00000001336	0	0	Perforin-1 OS=Homo sapiens GN=PRF1 PE=1 SV=1	PERF
GOAT_ENSBTAP00000001337	3.32833	2.18626	Solute carrier family 25 member 43 OS=Homo sapiens GN=SLC25A43 PE=2 SV=2	S2543
GOAT_ENSBTAP00000001343	8.44104	6.9688	Zinc transporter 5 OS=Homo sapiens GN=SLC30A5 PE=1 SV=1	ZNT5
GOAT_ENSBTAP00000001344	38.0427	34.1623	Transmembrane 9 superfamily member 4 OS=Bos taurus GN=TM9SF4 PE=2 SV=2	TM9S4
GOAT_ENSBTAP00000001348	10.6679	15.4635	N-alpha-acetyltransferase 35, NatC auxiliary subunit OS=Pongo abelii GN=NAA35 PE=2 SV=1	NAA35
GOAT_ENSBTAP00000001351	0.0772468	0	Bone morphogenetic protein 3B OS=Bos taurus GN=GDF10 PE=2 SV=1	BMP3B
GOAT_ENSBTAP00000001353	0.38504	0.476849	A-kinase anchor protein 3 OS=Bos taurus GN=AKAP3 PE=2 SV=2	AKAP3
GOAT_ENSBTAP00000001356	15.4651	21.0455	Zinc finger protein 598 OS=Homo sapiens GN=ZNF598 PE=1 SV=1	ZN598
GOAT_ENSBTAP00000001360	8.99065	10.267	AT-rich interactive domain-containing protein 1A OS=Homo sapiens GN=ARID1A PE=1 SV=3	ARI1A
GOAT_ENSBTAP00000001367	0.954982	0.289366	Homeobox protein Hox-A1 OS=Homo sapiens GN=HOXA1 PE=1 SV=2	HXA1
GOAT_ENSBTAP00000001371	0.425983	0.330479	Interleukin-18 receptor 1 OS=Homo sapiens GN=IL18R1 PE=1 SV=1	IL18R
GOAT_ENSBTAP00000001373	0.0742721	0.0201218	Glycogen phosphorylase, muscle form OS=Ovis aries GN=PYGM PE=2 SV=3	PYGM
GOAT_ENSBTAP00000001374	46.3266	50.3942	3-hydroxyisobutyrate dehydrogenase, mitochondrial OS=Bos taurus GN=HIBADH PE=2 SV=1	3HIDH
GOAT_ENSBTAP00000001378	1.38534	2.1828	Mitogen-activated protein kinase kinase kinase kinase 2 OS=Homo sapiens GN=MAP4K2 PE=1 SV=2	M4K2
GOAT_ENSBTAP00000001383	0.0415692	0.247867	Primary amine oxidase, liver isozyme OS=Bos taurus PE=1 SV=1	AOCX
GOAT_ENSBTAP00000001384	1.24766	2.29056	Max dimerization protein 1 OS=Homo sapiens GN=MXD1 PE=1 SV=1	MAD1
GOAT_ENSBTAP00000001385	0.540013	0.221509	Leucine zipper protein 2 OS=Pongo abelii GN=LUZP2 PE=2 SV=1	LUZP2
GOAT_ENSBTAP00000001386	7.74522	7.09729	ATP-dependent RNA helicase SUPV3L1, mitochondrial OS=Homo sapiens GN=SUPV3L1 PE=1 SV=1	SUV3
GOAT_ENSBTAP00000001395	0.445246	0	Osteoclast-associated immunoglobulin-like receptor OS=Homo sapiens GN=OSCAR PE=2 SV=3	OSCAR
GOAT_ENSBTAP00000001397	5.89784	6.38706	Transcription elongation factor A protein-like 1 OS=Bos taurus GN=TCEAL1 PE=2 SV=1	TCAL1
GOAT_ENSBTAP00000001404	0.0361418	0.0392973	Serine/threonine-protein kinase SRPK3 OS=Sus scrofa GN=SRPK3 PE=2 SV=1	SRPK3
GOAT_ENSBTAP00000001409	2.74041	3.95147	Homeobox protein Hox-A4 OS=Homo sapiens GN=HOXA4 PE=1 SV=3	HXA4
GOAT_ENSBTAP00000001412	0.457724	0	Paired immunoglobulin-like type 2 receptor alpha OS=Homo sapiens GN=PILRA PE=1 SV=3	PILRA
GOAT_ENSBTAP00000001414	0	0	Paired immunoglobulin-like type 2 receptor alpha OS=Homo sapiens GN=PILRA PE=1 SV=3	PILRA
GOAT_ENSBTAP00000001415	0.0363515	0.078781	Metabotropic glutamate receptor 2 OS=Homo sapiens GN=GRM2 PE=2 SV=2	GRM2
GOAT_ENSBTAP00000001416	0	0	Transmembrane protein FAM155A OS=Bos taurus GN=FAM155A PE=2 SV=1	F155A
GOAT_ENSBTAP00000001417	0.843297	1.72226	Zinc finger CW-type PWWP domain protein 1 OS=Homo sapiens GN=ZCWPW1 PE=1 SV=2	ZCPW1
GOAT_ENSBTAP00000001420	12.5232	13.6888	Cellular tumor antigen p53 OS=Ovis aries GN=TP53 PE=2 SV=1	P53
GOAT_ENSBTAP00000001421	8.78736	8.16173	Telomerase Cajal body protein 1 OS=Bos taurus GN=WRAP53 PE=2 SV=1	WAP53
GOAT_ENSBTAP00000001422	0.214553	0.175549	Ephrin-B3 OS=Homo sapiens GN=EFNB3 PE=1 SV=1	EFNB3
GOAT_ENSBTAP00000001425	6.35939	3.95198	Uncharacterized protein C6orf64 homolog OS=Bos taurus PE=2 SV=1	CF064
GOAT_ENSBTAP00000001428	0.734444	0.472421	NACHT, LRR and PYD domains-containing protein 6 OS=Homo sapiens GN=NLRP6 PE=2 SV=2	NALP6
GOAT_ENSBTAP00000001440	262.801	192.526	Four and a half LIM domains protein 2 OS=Bos taurus GN=FHL2 PE=2 SV=1	FHL2
GOAT_ENSBTAP00000001445	0	0	Vesicular glutamate transporter 3 OS=Homo sapiens GN=SLC17A8 PE=1 SV=1	VGLU3
GOAT_ENSBTAP00000001449	0.0491334	0	Microtubule-associated tumor suppressor candidate 2 OS=Homo sapiens GN=MTUS2 PE=1 SV=3	MTUS2
GOAT_ENSBTAP00000001451	4.71852	4.68652	Interferon-inducible double stranded RNA-dependent protein kinase activator A OS=Bos taurus GN=PRKRA PE=2 SV=1	PRKRA
GOAT_ENSBTAP00000001456	0	0	Interleukin-28 receptor subunit alpha OS=Homo sapiens GN=IL28RA PE=1 SV=1	I28RA
GOAT_ENSBTAP00000001460	210.163	245.345	CKLF-like MARVEL transmembrane domain-containing protein 3 OS=Homo sapiens GN=CMTM3 PE=2 SV=1	CKLF3
GOAT_ENSBTAP00000001461	1.83442	0.849913	CKLF-like MARVEL transmembrane domain-containing protein 4 OS=Mus musculus GN=Cmtm4 PE=2 SV=1	CKLF4
GOAT_ENSBTAP00000001463	42.1993	32.4534	Annexin A4 OS=Bos taurus GN=ANXA4 PE=1 SV=2	ANXA4
GOAT_ENSBTAP00000001464	33.3729	44.5268	Calcyclin-binding protein OS=Bos taurus GN=CACYBP PE=2 SV=1	CYBP
GOAT_ENSBTAP00000001465	19.655	13.9486	28S ribosomal protein S14, mitochondrial OS=Bos taurus GN=MRPS14 PE=1 SV=1	RT14
GOAT_ENSBTAP00000001466	2.38115	2.32203	Germ cell-less protein-like 1 OS=Mus musculus GN=Gmcl1 PE=1 SV=2	GMCL1
GOAT_ENSBTAP00000001470	5.35451	4.48372	Protein midA homolog, mitochondrial OS=Bos taurus PE=2 SV=2	MIDA
GOAT_ENSBTAP00000001474	5.90169	5.46183	Serine/threonine-protein kinase D3 OS=Homo sapiens GN=PRKD3 PE=1 SV=1	KPCD3
GOAT_ENSBTAP00000001479	179.393	156.739	Prolyl 4-hydroxylase subunit alpha-2 OS=Homo sapiens GN=P4HA2 PE=1 SV=1	P4HA2
GOAT_ENSBTAP00000001484-D8	0	0	Olfactory receptor 6C3 OS=Homo sapiens GN=OR6C3 PE=2 SV=2	OR6C3
GOAT_ENSBTAP00000001494	26.6823	25.0581	U11/U12 small nuclear ribonucleoprotein 48 kDa protein OS=Homo sapiens GN=SNRNP48 PE=1 SV=2	SNR48
GOAT_ENSBTAP00000001495	0.883763	0.564158	Galactocerebrosidase OS=Canis familiaris GN=GALC PE=1 SV=1	GALC
GOAT_ENSBTAP00000001496	0.03485	0.0378834	ADAM DEC1 OS=Homo sapiens GN=ADAMDEC1 PE=1 SV=2	ADEC1
GOAT_ENSBTAP00000001513	0.958566	0.332097	Uncharacterized protein KIAA0564 OS=Homo sapiens GN=KIAA0564 PE=1 SV=2	K0564
GOAT_ENSBTAP00000001518	299.978	469.773	Clathrin light chain A OS=Bos taurus GN=CLTA PE=1 SV=1	CLCA
GOAT_ENSBTAP00000001520	0.496386	1.5913	Bifunctional UDP-N-acetylglucosamine 2-epimerase/N-acetylmannosamine kinase OS=Homo sapiens GN=GNE PE=1 SV=1	GLCNE
GOAT_ENSBTAP00000001522	97.942	108.253	N-alpha-acetyltransferase 20, NatB catalytic subunit OS=Mus musculus GN=Naa20 PE=2 SV=1	NAA20
GOAT_ENSBTAP00000001526	1.96342	2.11608	Transcription factor HIVEP2 OS=Homo sapiens GN=HIVEP2 PE=1 SV=2	ZEP2
GOAT_ENSBTAP00000001530	0	0	Potassium voltage-gated channel subfamily E member 1 OS=Felis catus GN=KCNE1 PE=2 SV=1	KCNE1
GOAT_ENSBTAP00000001536	0.402533	0.164574	Diacylglycerol O-acyltransferase 2 OS=Homo sapiens GN=DGAT2 PE=2 SV=2	DGAT2
GOAT_ENSBTAP00000001538	3.28814	2.46512	CMP-N-acetylneuraminate-beta-galactosamide-alpha-2, 3-sialyltransferase 1 OS=Homo sapiens GN=ST3GAL1 PE=2 SV=1	SIA4A
GOAT_ENSBTAP00000001552	4.58064	5.88077	BRCA1-associated protein OS=Homo sapiens GN=BRAP PE=1 SV=2	BRAP
GOAT_ENSBTAP00000001562	0.776696	0.27523	Ubiquitin-specific peptidase-like protein 1 OS=Homo sapiens GN=USPL1 PE=2 SV=1	USPL1
GOAT_ENSBTAP00000001567	0	0.0323706	Kelch-like protein 33 OS=Homo sapiens GN=KLHL33 PE=2 SV=2	KLH33
GOAT_ENSBTAP00000001572	0	0	SH2 domain-containing protein 4A OS=Homo sapiens GN=SH2D4A PE=1 SV=1	SH24A
GOAT_ENSBTAP00000001573	0	0	Ras-like protein family member 10A OS=Homo sapiens GN=RASL10A PE=2 SV=1	RSLAA
GOAT_ENSBTAP00000001574	8.33255	5.69394	Rod outer segment membrane protein 1 OS=Bos taurus GN=ROM1 PE=2 SV=2	ROM1
GOAT_ENSBTAP00000001576	20.8022	18.3117	AP-1 complex subunit beta-1 OS=Homo sapiens GN=AP1B1 PE=1 SV=2	AP1B1
GOAT_ENSBTAP00000001579	10.6686	2.55964	C-C motif chemokine 17 OS=Canis familiaris GN=CCL17 PE=2 SV=1	CCL17
GOAT_ENSBTAP00000001585	0	0	SLAM family member 7 OS=Homo sapiens GN=SLAMF7 PE=1 SV=1	SLAF7
GOAT_ENSBTAP00000001589	12.5247	15.0167	28S ribosomal protein S29, mitochondrial OS=Bos taurus GN=DAP3 PE=1 SV=3	RT29
GOAT_ENSBTAP00000001596	0	0	Lipocalin-15 OS=Homo sapiens GN=LCN15 PE=1 SV=1	LCN15
GOAT_ENSBTAP00000001605	0	0	Disintegrin and metalloproteinase domain-containing protein 20 OS=Homo sapiens GN=ADAM20 PE=2 SV=2	ADA20
GOAT_ENSBTAP00000001607-D2	0	0	Putative PRAME family member 24 OS=Homo sapiens GN=PRAMEF24 PE=3 SV=1	PRA24
GOAT_ENSBTAP00000001607-D3	0	0	Putative PRAME family member 24 OS=Homo sapiens GN=PRAMEF24 PE=3 SV=1	PRA24
GOAT_ENSBTAP00000001615	0.898436	0	Homeobox protein Nkx-3.1 OS=Homo sapiens GN=NKX3-1 PE=1 SV=2	NKX31
GOAT_ENSBTAP00000001624	3.88993	4.43394	Mitochondrial glutamate carrier 1 OS=Bos taurus GN=SLC25A22 PE=2 SV=1	GHC1
GOAT_ENSBTAP00000001630	1.57291	0.0908197	Myelin protein zero-like protein 3 OS=Bos taurus GN=MPZL3 PE=2 SV=1	MPZL3
GOAT_ENSBTAP00000001633	0	0	Myelin protein zero-like protein 2 OS=Bos taurus GN=MPZL2 PE=2 SV=1	MPZL2
GOAT_ENSBTAP00000001635	0	0	Cell surface glycoprotein CD200 receptor 1 OS=Bos taurus GN=CD200R1 PE=2 SV=1	MO2R1
GOAT_ENSBTAP00000001638	0	0	Insulin gene enhancer protein ISL-1 OS=Rattus norvegicus GN=Isl1 PE=2 SV=1	ISL1
GOAT_ENSBTAP00000001639	1.04776	0	Beta-1 adrenergic receptor OS=Ovis aries GN=ADRB1 PE=2 SV=2	ADRB1
GOAT_ENSBTAP00000001642	6.16514	3.25319	Tissue-type plasminogen activator OS=Bos taurus GN=PLAT PE=2 SV=1	TPA
GOAT_ENSBTAP00000001650-D2	0	0	Estrogen sulfotransferase OS=Bos taurus GN=SULT1E1 PE=1 SV=1	ST1E1
GOAT_ENSBTAP00000001651	43.1774	78.2729	Transcription factor AP-2-alpha OS=Homo sapiens GN=TFAP2A PE=1 SV=1	AP2A
GOAT_ENSBTAP00000001658	2.91364	2.1635	Ankyrin repeat domain-containing protein 46 OS=Bos taurus GN=ANKRD46 PE=2 SV=1	ANR46
GOAT_ENSBTAP00000001660	21.6465	19.0342	Transmembrane protein 50B OS=Pongo abelii GN=TMEM50B PE=2 SV=1	TM50B
GOAT_ENSBTAP00000001662	0.783279	0.929922	Cytosolic carboxypeptidase 1 OS=Homo sapiens GN=AGTPBP1 PE=1 SV=3	CBPC1
GOAT_ENSBTAP00000001667	0	0	Histidine-rich glycoprotein OS=Homo sapiens GN=HRG PE=1 SV=1	HRG
GOAT_ENSBTAP00000001671	18.9933	24.7505	Transmembrane protein 165 OS=Homo sapiens GN=TMEM165 PE=1 SV=1	TM165
GOAT_ENSBTAP00000001675	0.135189	0.130136	NACHT, LRR and PYD domains-containing protein 3 OS=Bos taurus GN=NLRP3 PE=2 SV=1	NALP3
GOAT_ENSBTAP00000001677	0	0.18813	Protein phosphatase 1L OS=Bos taurus GN=PPM1L PE=2 SV=1	PPM1L
GOAT_ENSBTAP00000001687	2.47861	2.32677	Caseinolytic peptidase B protein homolog OS=Bos taurus GN=CLPB PE=2 SV=1	CLPB
GOAT_ENSBTAP00000001702	36.3436	35.7302	Protein phosphatase 1 regulatory subunit 15A OS=Bos taurus GN=PPP1R15A PE=2 SV=2	PR15A
GOAT_ENSBTAP00000001706	67.9399	60.7593	Transmembrane protein 50A OS=Homo sapiens GN=TMEM50A PE=1 SV=1	TM50A
GOAT_ENSBTAP00000001707	1.44136	1.4493	DEP domain-containing protein 5 OS=Homo sapiens GN=DEPDC5 PE=2 SV=1	DEPD5
GOAT_ENSBTAP00000001709	3.87814	2.89487	AMSH-like protease OS=Homo sapiens GN=STAMBPL1 PE=1 SV=2	STALP
GOAT_ENSBTAP00000001725	6.06624	7.04309	Frataxin, mitochondrial OS=Bos taurus GN=FXN PE=2 SV=1	FRDA
GOAT_ENSBTAP00000001728-D3	0	0	Myeloid-associated differentiation marker OS=Homo sapiens GN=MYADM PE=1 SV=2	MYADM
GOAT_ENSBTAP00000001728-D4	0.0597767	2.80746	Myeloid-associated differentiation marker OS=Pongo abelii GN=MYADM PE=2 SV=1	MYADM
GOAT_ENSBTAP00000001733	0	0	UDP-glucuronosyltransferase 2B17 OS=Homo sapiens GN=UGT2B17 PE=2 SV=1	UDB17
GOAT_ENSBTAP00000001734	6.91907	7.0491	tRNA (adenine-N(1)-)-methyltransferase non-catalytic subunit TRM6 OS=Bos taurus GN=TRMT6 PE=2 SV=1	TRM6
GOAT_ENSBTAP00000001736	0	0	Doublesex- and mab-3-related transcription factor A1 OS=Homo sapiens GN=DMRTA1 PE=2 SV=1	DMRTA
GOAT_ENSBTAP00000001745	0	0	Interleukin-1 beta OS=Capra hircus GN=IL1B PE=2 SV=1	IL1B
GOAT_ENSBTAP00000001747	0.157923	0.142825	Solute carrier organic anion transporter family member 2A1 OS=Homo sapiens GN=SLCO2A1 PE=1 SV=2	SO2A1
GOAT_ENSBTAP00000001758	0.264155	0.4587	Growth hormone receptor OS=Ovis aries GN=GHR PE=2 SV=1	GHR
GOAT_ENSBTAP00000001766	7.41836	3.32642	Protein Wnt-5b OS=Mus musculus GN=Wnt5b PE=1 SV=2	WNT5B
GOAT_ENSBTAP00000001767	17.8543	25.016	Probable ribosome biogenesis protein RLP24 OS=Bos taurus GN=RSL24D1 PE=2 SV=1	RLP24
GOAT_ENSBTAP00000001770	0	0.137395	Methyltransferase-like protein LOC121952 homolog OS=Bos taurus PE=2 SV=1	YM009
GOAT_ENSBTAP00000001772	0	0	Stimulated by retinoic acid gene 8 protein OS=Mus musculus GN=Stra8 PE=1 SV=1	STRA8
GOAT_ENSBTAP00000001782	52.5738	51.8287	Mitochondrial-processing peptidase subunit alpha OS=Bos taurus GN=PMPCA PE=2 SV=1	MPPA
GOAT_ENSBTAP00000001784	1.5826	1.5994	72 kDa inositol polyphosphate 5-phosphatase OS=Homo sapiens GN=INPP5E PE=1 SV=2	INP5E
GOAT_ENSBTAP00000001785	1.72472	1.73893	Ubiquitin carboxyl-terminal hydrolase 38 OS=Homo sapiens GN=USP38 PE=2 SV=2	UBP38
GOAT_ENSBTAP00000001791-D2	3204.78	3413.41	40S ribosomal protein S12 OS=Sus scrofa GN=RPS12 PE=2 SV=2	RS12
GOAT_ENSBTAP00000001799	0	0	Complement C1q tumor necrosis factor-related protein 9 OS=Bos taurus GN=C1QTNF9 PE=2 SV=1	C1QT9
GOAT_ENSBTAP00000001802	67.4224	60.4316	Galectin-3-binding protein OS=Bos taurus GN=LGALS3BP PE=1 SV=1	LG3BP
GOAT_ENSBTAP00000001821	0.445843	0.483856	Zinc finger and SCAN domain-containing protein 2 OS=Homo sapiens GN=ZSCAN2 PE=2 SV=2	ZSCA2
GOAT_ENSBTAP00000001824	5.31396	2.27981	WD repeat-containing protein 73 OS=Homo sapiens GN=WDR73 PE=1 SV=1	WDR73
GOAT_ENSBTAP00000001825	0.229604	0	Neuromedin-B OS=Bos taurus GN=NMB PE=2 SV=1	NMB
GOAT_ENSBTAP00000001830	212.465	197.216	Transmembrane emp24 domain-containing protein 9 OS=Bos taurus GN=TMED9 PE=2 SV=1	TMED9
GOAT_ENSBTAP00000001832	0.915357	1.13335	Protein EURL homolog OS=Homo sapiens GN=EURL PE=2 SV=3	EURL
GOAT_ENSBTAP00000001838	22.0865	24.3996	Sarcoplasmic/endoplasmic reticulum calcium ATPase 2 OS=Sus scrofa GN=ATP2A2 PE=2 SV=1	AT2A2
GOAT_ENSBTAP00000001839	89.3043	94.5929	RAC-beta serine/threonine-protein kinase OS=Homo sapiens GN=AKT2 PE=1 SV=2	AKT2
GOAT_ENSBTAP00000001847	318.763	821.107	CB1 cannabinoid receptor-interacting protein 1 OS=Bos taurus GN=CNRIP1 PE=2 SV=1	CNRP1
GOAT_ENSBTAP00000001851	3.26736	1.74457	HemK methyltransferase family member 2 OS=Homo sapiens GN=N6AMT1 PE=1 SV=3	HEMK2
GOAT_ENSBTAP00000001859	0	0	Acyl-coenzyme A synthetase ACSM1, mitochondrial OS=Bos taurus GN=ACSM1 PE=1 SV=2	ACSM1
GOAT_ENSBTAP00000001886	1.68754	3.02155	Homeobox expressed in ES cells 1 OS=Pan paniscus GN=HESX1 PE=3 SV=1	HESX1
GOAT_ENSBTAP00000001888	7.94912	12.9833	Phosphomannomutase 2 OS=Bos taurus GN=PMM2 PE=2 SV=1	PMM2
GOAT_ENSBTAP00000001891	0.151297	0.117181	Solute carrier family 15 member 2 OS=Homo sapiens GN=SLC15A2 PE=2 SV=2	S15A2
GOAT_ENSBTAP00000001895	9.16093	2.22312	Costars family protein C6orf115 homolog OS=Bos taurus PE=3 SV=1	CF115
GOAT_ENSBTAP00000001898	0	0	Indolethylamine N-methyltransferase OS=Mus musculus GN=Inmt PE=2 SV=1	INMT
GOAT_ENSBTAP00000001899	0	0	Alpha-1,4-N-acetylglucosaminyltransferase OS=Homo sapiens GN=A4GNT PE=2 SV=1	A4GCT
GOAT_ENSBTAP00000001918	0.428061	0.316336	Probable G-protein coupled receptor 156 OS=Homo sapiens GN=GPR156 PE=2 SV=2	GP156
GOAT_ENSBTAP00000001919	0.645237	0	P2Y purinoceptor 1 OS=Bos taurus GN=P2RY1 PE=2 SV=1	P2RY1
GOAT_ENSBTAP00000001925	7.20842	5.59435	Protein Smaug homolog 1 OS=Homo sapiens GN=SAMD4A PE=1 SV=3	SMAG1
GOAT_ENSBTAP00000001935	25.77	15.3682	PPPDE peptidase domain-containing protein 1 OS=Homo sapiens GN=PPPDE1 PE=2 SV=1	PPDE1
GOAT_ENSBTAP00000001940	0.12375	0.193531	Protein turtle homolog A OS=Homo sapiens GN=IGSF9 PE=1 SV=2	TUTLA
GOAT_ENSBTAP00000001947	0	0	Ornithine carbamoyltransferase, mitochondrial OS=Bos taurus GN=OTC PE=2 SV=1	OTC
GOAT_ENSBTAP00000001949	1.24721	1.52411	Zinc finger protein 280D OS=Homo sapiens GN=ZNF280D PE=1 SV=3	Z280D
GOAT_ENSBTAP00000001953	0.0760091	0.0823765	FYN-binding protein OS=Homo sapiens GN=FYB PE=1 SV=2	FYB
GOAT_ENSBTAP00000001955	5.77966	5.55005	Acetolactate synthase-like protein OS=Bos taurus GN=ILVBL PE=2 SV=2	ILVBL
GOAT_ENSBTAP00000001962	1.45162	3.45382	Fidgetin-like protein 1 OS=Homo sapiens GN=FIGNL1 PE=1 SV=2	FIGL1
GOAT_ENSBTAP00000001963	33.9742	36.7541	Cytohesin-2 OS=Bos taurus GN=CYTH2 PE=2 SV=1	CYH2
GOAT_ENSBTAP00000001970	2.03669	2.08517	G protein-coupled receptor kinase 4 OS=Homo sapiens GN=GRK4 PE=1 SV=3	GRK4
GOAT_ENSBTAP00000001974	16.9309	13.0266	ETS domain-containing protein Elk-3 OS=Homo sapiens GN=ELK3 PE=1 SV=2	ELK3
GOAT_ENSBTAP00000001977	1.11119	1.13822	Cyclin-dependent kinase 17 OS=Homo sapiens GN=CDK17 PE=1 SV=2	CDK17
GOAT_ENSBTAP00000001978	38.2846	25.3568	B-cell lymphoma 6 protein OS=Homo sapiens GN=BCL6 PE=1 SV=1	BCL6
GOAT_ENSBTAP00000001981	6.66251	7.39803	Zinc finger protein 64 homolog, isoforms 1 and 2 OS=Homo sapiens GN=ZFP64 PE=1 SV=3	ZF64A
GOAT_ENSBTAP00000001982	0.151471	0.440393	Serine/threonine-protein kinase PDIK1L OS=Mus musculus GN=Pdik1l PE=2 SV=1	PDK1L
GOAT_ENSBTAP00000001987	0.500434	1.11591	Calcitonin receptor-stimulating peptide 1 OS=Capra hircus GN=CRSP1 PE=2 SV=1	CRSP1
GOAT_ENSBTAP00000001988	0	0	Keratin, type I cytoskeletal 18 OS=Homo sapiens GN=KRT18 PE=1 SV=2	K1C18
GOAT_ENSBTAP00000001989	17.3593	9.21612	Interferon-stimulated 20 kDa exonuclease-like 2 OS=Bos taurus GN=ISG20L2 PE=2 SV=1	I20L2
GOAT_ENSBTAP00000001990	7.83645	6.79527	Protein RRNAD1 OS=Bos taurus GN=RRNAD1 PE=2 SV=1	RRNAD
GOAT_ENSBTAP00000001991	170.741	148.675	39S ribosomal protein L24, mitochondrial OS=Bos taurus GN=MRPL24 PE=1 SV=1	RM24
GOAT_ENSBTAP00000001993	708.727	827.352	Cytochrome b-c1 complex subunit 7 OS=Bos taurus GN=UQCRB PE=1 SV=3	QCR7
GOAT_ENSBTAP00000001995	1.48169	1.8063	Tyrosine-protein kinase Yes OS=Homo sapiens GN=YES1 PE=1 SV=3	YES
GOAT_ENSBTAP00000001998-D2	0	0	Myeloid-associated differentiation marker OS=Homo sapiens GN=MYADM PE=1 SV=2	MYADM
GOAT_ENSBTAP00000002010	2.68919	2.07029	E3 ubiquitin-protein ligase HACE1 OS=Homo sapiens GN=HACE1 PE=1 SV=2	HACE1
GOAT_ENSBTAP00000002017	4.10566	7.49508	Protein salvador homolog 1 OS=Homo sapiens GN=SAV1 PE=1 SV=2	SAV1
GOAT_ENSBTAP00000002020	2.11298	2.61154	BRI3-binding protein OS=Homo sapiens GN=BRI3BP PE=1 SV=1	BRI3B
GOAT_ENSBTAP00000002023	0	0	Sodium-dependent phosphate transport protein 2B OS=Bos taurus GN=SLC34A2 PE=1 SV=1	NPT2B
GOAT_ENSBTAP00000002028	8.48733	7.23073	Ubiquilin-4 OS=Homo sapiens GN=UBQLN4 PE=1 SV=2	UBQL4
GOAT_ENSBTAP00000002045	162.968	197.748	LDLR chaperone MESD OS=Bos taurus GN=MESDC2 PE=2 SV=1	MESD
GOAT_ENSBTAP00000002054	0	0	Granulocyte-macrophage colony-stimulating factor OS=Ovis aries GN=CSF2 PE=2 SV=1	CSF2
GOAT_ENSBTAP00000002060	2.09795	8.11802	Transmembrane protein 140 OS=Homo sapiens GN=TMEM140 PE=2 SV=2	TM140
GOAT_ENSBTAP00000002064	0.960792	0.697729	G patch domain-containing protein 2 OS=Homo sapiens GN=GPATCH2 PE=1 SV=1	GPTC2
GOAT_ENSBTAP00000002065	11.0199	8.93894	ADP-dependent glucokinase OS=Bos taurus GN=ADPGK PE=2 SV=1	ADPGK
GOAT_ENSBTAP00000002071	0	0	Calmegin OS=Bos taurus GN=CLGN PE=2 SV=1	CLGN
GOAT_ENSBTAP00000002073	0	0	Aldo-keto reductase family 1 member B10 OS=Homo sapiens GN=AKR1B10 PE=1 SV=2	AK1BA
GOAT_ENSBTAP00000002076	10.2738	7.67934	WAS/WASL-interacting protein family member 1 OS=Homo sapiens GN=WIPF1 PE=1 SV=3	WIPF1
GOAT_ENSBTAP00000002098	4.24483	2.90472	Interleukin-4 receptor subunit alpha OS=Sus scrofa GN=IL4R PE=2 SV=1	IL4RA
GOAT_ENSBTAP00000002103	0	0.128603	Obscurin OS=Homo sapiens GN=OBSCN PE=1 SV=3	OBSCN
GOAT_ENSBTAP00000002111	1.50055	1.04897	Transmembrane protein 41B OS=Rattus norvegicus GN=Tmem41b PE=2 SV=1	TM41B
GOAT_ENSBTAP00000002115	0.969043	0.117468	Dual specificity mitogen-activated protein kinase kinase 6 OS=Bos taurus GN=MAP2K6 PE=2 SV=1	MP2K6
GOAT_ENSBTAP00000002116	0	0	Band 3 anion transport protein OS=Homo sapiens GN=SLC4A1 PE=1 SV=3	B3AT
GOAT_ENSBTAP00000002119	0.451556	0.654827	RUN domain-containing protein 3A OS=Bos taurus GN=RUNDC3A PE=2 SV=1	RUN3A
GOAT_ENSBTAP00000002120	5.04116	5.43006	Zinc finger protein 592 OS=Homo sapiens GN=ZNF592 PE=1 SV=2	ZN592
GOAT_ENSBTAP00000002122	0.234469	0.154418	Alpha-protein kinase 3 OS=Homo sapiens GN=ALPK3 PE=2 SV=2	ALPK3
GOAT_ENSBTAP00000002128	0	0	EF-hand domain-containing protein C17orf57 OS=Homo sapiens GN=C17orf57 PE=1 SV=2	CQ057
GOAT_ENSBTAP00000002134	11.4757	7.61693	Polycomb protein SCMH1 OS=Homo sapiens GN=SCMH1 PE=1 SV=1	SCMH1
GOAT_ENSBTAP00000002136	9.90754	15.4579	Kinesin-like protein KIFC1 OS=Homo sapiens GN=KIFC1 PE=1 SV=2	KIFC1
GOAT_ENSBTAP00000002140	10.896	11.007	PHD finger protein 1 OS=Homo sapiens GN=PHF1 PE=1 SV=3	PHF1
GOAT_ENSBTAP00000002144	51.5373	55.0579	FUN14 domain-containing protein 1 OS=Rattus norvegicus GN=Fundc1 PE=2 SV=1	FUND1
GOAT_ENSBTAP00000002158	75.654	51.8668	Pleckstrin homology domain-containing family J member 1 OS=Bos taurus GN=PLEKHJ1 PE=2 SV=1	PKHJ1
GOAT_ENSBTAP00000002162	0	0.00796894	Protein unc-13 homolog C OS=Homo sapiens GN=UNC13C PE=1 SV=3	UN13C
GOAT_ENSBTAP00000002165	72.768	81.1928	Pre-mRNA-splicing factor SYF2 OS=Homo sapiens GN=SYF2 PE=1 SV=1	SYF2
GOAT_ENSBTAP00000002168	5.72731	2.87748	Beta-2-syntrophin OS=Homo sapiens GN=SNTB2 PE=1 SV=1	SNTB2
GOAT_ENSBTAP00000002172	0	0	3-oxo-5-beta-steroid 4-dehydrogenase OS=Homo sapiens GN=AKR1D1 PE=1 SV=1	AK1D1
GOAT_ENSBTAP00000002176	52.215	48.8844	Peptide deformylase, mitochondrial OS=Homo sapiens GN=PDF PE=1 SV=1	DEFM
GOAT_ENSBTAP00000002179	12.964	11.7366	Conserved oligomeric Golgi complex subunit 8 OS=Bos taurus GN=COG8 PE=2 SV=1	COG8
GOAT_ENSBTAP00000002194	10.4092	10.9742	Inositol-trisphosphate 3-kinase A OS=Homo sapiens GN=ITPKA PE=1 SV=1	IP3KA
GOAT_ENSBTAP00000002200	3.93265	0.422513	Stanniocalcin-1 OS=Bos taurus GN=STC1 PE=2 SV=2	STC1
GOAT_ENSBTAP00000002201	0	0.383525	Keratin-associated protein 9-1 OS=Homo sapiens GN=KRTAP9-1 PE=3 SV=1	KRA91
GOAT_ENSBTAP00000002220	3.00448	2.17533	RNA polymerase II-associated protein 1 OS=Bos taurus GN=RPAP1 PE=2 SV=1	RPAP1
GOAT_ENSBTAP00000002223	0	0	Probable RNA-binding protein 46 OS=Homo sapiens GN=RBM46 PE=2 SV=1	RBM46
GOAT_ENSBTAP00000002226-D2	3.48035	3.715	Chromosome transmission fidelity protein 8 homolog isoform 2 OS=Bos taurus GN=CHTF8 PE=2 SV=1	CTF8A
GOAT_ENSBTAP00000002230	0	0	Synaptotagmin-13 OS=Homo sapiens GN=SYT13 PE=1 SV=1	SYT13
GOAT_ENSBTAP00000002231	0.353787	0.592834	Transmembrane protein 107 OS=Homo sapiens GN=TMEM107 PE=2 SV=1	TM107
GOAT_ENSBTAP00000002243	129.141	94.5668	CKLF-like MARVEL transmembrane domain-containing protein 7 OS=Homo sapiens GN=CMTM7 PE=2 SV=1	CKLF7
GOAT_ENSBTAP00000002247	5.15955	4.00389	Major facilitator superfamily domain-containing protein 9 OS=Homo sapiens GN=MFSD9 PE=2 SV=2	MFSD9
GOAT_ENSBTAP00000002250	3.21418	6.28628	Serine/threonine-protein kinase 12 OS=Bos taurus GN=AURKB PE=2 SV=1	AURKB
GOAT_ENSBTAP00000002270	0	0	Membrane-spanning 4-domains subfamily A member 10 OS=Homo sapiens GN=MS4A10 PE=2 SV=3	M4A10
GOAT_ENSBTAP00000002271	0	0	Outer dense fiber protein 3 OS=Bos taurus GN=ODF3 PE=2 SV=1	ODF3A
GOAT_ENSBTAP00000002274	7.40344	5.92317	Ubinuclein-1 OS=Homo sapiens GN=UBN1 PE=1 SV=2	UBN1
GOAT_ENSBTAP00000002277	2.17526	2.36475	Terminal uridylyltransferase 7 OS=Homo sapiens GN=ZCCHC6 PE=1 SV=1	TUT7
GOAT_ENSBTAP00000002279	92.479	105.72	Lumican OS=Bos taurus GN=LUM PE=1 SV=1	LUM
GOAT_ENSBTAP00000002282	3.90866	2.94365	Hyaluronan and proteoglycan link protein 3 OS=Homo sapiens GN=HAPLN3 PE=2 SV=1	HPLN3
GOAT_ENSBTAP00000002285	0	0	Cadherin-20 OS=Homo sapiens GN=CDH20 PE=2 SV=2	CAD20
GOAT_ENSBTAP00000002289	65.5731	63.8946	BET1-like protein OS=Bos taurus GN=BET1L PE=3 SV=1	BET1L
GOAT_ENSBTAP00000002293	11.7805	7.56417	Tripartite motif-containing protein 45 OS=Bos taurus GN=TRIM45 PE=2 SV=1	TRI45
GOAT_ENSBTAP00000002294	9.451	14.9983	Peroxisomal biogenesis factor 3 OS=Bos taurus GN=PEX3 PE=2 SV=1	PEX3
GOAT_ENSBTAP00000002297	2.35526	2.31388	Plasma alpha-L-fucosidase OS=Homo sapiens GN=FUCA2 PE=1 SV=2	FUCO2
GOAT_ENSBTAP00000002299	0	0	Chloride intracellular channel protein 6 OS=Oryctolagus cuniculus GN=CLIC6 PE=1 SV=1	CLIC6
GOAT_ENSBTAP00000002308-D12	0	0	Olfactory receptor 2G2 OS=Homo sapiens GN=OR2G2 PE=2 SV=1	OR2G2
GOAT_ENSBTAP00000002311-D2	3.28934	3.95198	Nuclear receptor 2C2-associated protein OS=Bos taurus GN=NR2C2AP PE=2 SV=1	NR2CA
GOAT_ENSBTAP00000002315	9.00301	8.16603	Beta-1,4-galactosyltransferase 7 OS=Homo sapiens GN=B4GALT7 PE=1 SV=1	B4GT7
GOAT_ENSBTAP00000002325	0	0	Ras and Rab interactor-like protein OS=Mus musculus GN=Rinl PE=2 SV=1	RINL
GOAT_ENSBTAP00000002326	17287	22713	60S acidic ribosomal protein P2 OS=Homo sapiens GN=RPLP2 PE=1 SV=1	RLA2
GOAT_ENSBTAP00000002327	25.2984	13.497	NAD-dependent deacetylase sirtuin-2 OS=Macaca fascicularis GN=SIRT2 PE=2 SV=1	SIRT2
GOAT_ENSBTAP00000002330	20.1757	19.9162	NF-kappa-B inhibitor beta OS=Homo sapiens GN=NFKBIB PE=1 SV=2	IKBB
GOAT_ENSBTAP00000002334	13.9104	9.11499	Seryl-tRNA synthetase, mitochondrial OS=Bos taurus GN=SARS2 PE=1 SV=1	SYSM
GOAT_ENSBTAP00000002335	37.0649	21.412	28S ribosomal protein S12, mitochondrial OS=Bos taurus GN=MRPS12 PE=2 SV=1	RT12
GOAT_ENSBTAP00000002337	0.0718103	0	Low-density lipoprotein receptor class A domain-containing protein 2 OS=Homo sapiens GN=LDLRAD2 PE=2 SV=1	LRAD2
GOAT_ENSBTAP00000002338	0	0	Protein-glutamine gamma-glutamyltransferase 6 OS=Homo sapiens GN=TGM6 PE=1 SV=3	TGM3L
GOAT_ENSBTAP00000002339	9.59217	13.2488	Aminoglycoside phosphotransferase domain-containing protein 1 OS=Bos taurus GN=AGPHD1 PE=2 SV=1	AGPD1
GOAT_ENSBTAP00000002341	46.4088	34.7171	Podoplanin OS=Homo sapiens GN=PDPN PE=1 SV=3	PDPN
GOAT_ENSBTAP00000002345	111.552	53.6878	Protein QIL1 OS=Sus scrofa GN=QIL1 PE=3 SV=1	QIL1
GOAT_ENSBTAP00000002346	7.00489	2.64502	Hydroxysteroid 11-beta-dehydrogenase 1-like protein OS=Bos taurus GN=HSD11B1L PE=2 SV=1	DHI1L
GOAT_ENSBTAP00000002349	9243.31	11601.8	60S ribosomal protein L36 OS=Pongo abelii GN=RPL36 PE=3 SV=3	RL36
GOAT_ENSBTAP00000002357	0	0	Synaptotagmin-4 OS=Homo sapiens GN=SYT4 PE=1 SV=1	SYT4
GOAT_ENSBTAP00000002360	0.0065166	0.0211374	Probable G-protein coupled receptor 179 OS=Homo sapiens GN=GPR179 PE=2 SV=2	GP179
GOAT_ENSBTAP00000002361	15.7954	13.9723	Twisted gastrulation protein homolog 1 OS=Homo sapiens GN=TWSG1 PE=2 SV=1	TWSG1
GOAT_ENSBTAP00000002363	5.30629	8.16431	A-kinase anchor protein 8 OS=Canis familiaris GN=AKAP8 PE=2 SV=1	AKAP8
GOAT_ENSBTAP00000002365	0	0	Dual specificity protein phosphatase 18 OS=Pongo abelii GN=DUSP18 PE=2 SV=1	DUS18
GOAT_ENSBTAP00000002373	5.71453	0.431818	Rho guanine nucleotide exchange factor 5 OS=Homo sapiens GN=ARHGEF5 PE=1 SV=3	ARHG5
GOAT_ENSBTAP00000002376	15.4191	11.3388	Transmembrane protein 161A OS=Homo sapiens GN=TMEM161A PE=2 SV=1	T161A
GOAT_ENSBTAP00000002378	0	0	Homeobox protein CDX-2 OS=Homo sapiens GN=CDX2 PE=1 SV=3	CDX2
GOAT_ENSBTAP00000002383	0.215606	0.356509	Sorting nexin-10 OS=Bos taurus GN=SNX10 PE=2 SV=1	SNX10
GOAT_ENSBTAP00000002387	8.8604	7.9482	Protein C20orf11 homolog OS=Bos taurus PE=2 SV=1	CT011
GOAT_ENSBTAP00000002390	1.39412	1.30595	Secernin-2 OS=Homo sapiens GN=SCRN2 PE=2 SV=3	SCRN2
GOAT_ENSBTAP00000002392	2.55158	5.50868	Leucine-rich repeat-containing protein 46 OS=Homo sapiens GN=LRRC46 PE=2 SV=1	LRC46
GOAT_ENSBTAP00000002395	132.772	77.1295	39S ribosomal protein L10, mitochondrial OS=Bos taurus GN=MRPL10 PE=1 SV=2	RM10
GOAT_ENSBTAP00000002397	10.8073	8.05091	Bifunctional polynucleotide phosphatase/kinase OS=Homo sapiens GN=PNKP PE=1 SV=1	PNKP
GOAT_ENSBTAP00000002402	0.06289	0.0227279	Leucine-rich repeat-containing protein 36 OS=Homo sapiens GN=LRRC36 PE=2 SV=2	LRC36
GOAT_ENSBTAP00000002404	25.1557	23.6983	INO80 complex subunit B OS=Homo sapiens GN=INO80B PE=1 SV=2	IN80B
GOAT_ENSBTAP00000002406	88.359	118.999	Glutathione S-transferase Mu 5 OS=Mus musculus GN=Gstm5 PE=1 SV=1	GSTM5
GOAT_ENSBTAP00000002419	25.01	19.3944	Ubiquinone biosynthesis protein COQ9, mitochondrial OS=Bos taurus GN=COQ9 PE=2 SV=1	COQ9
GOAT_ENSBTAP00000002421	3.83646	0.825346	Docking protein 4 OS=Homo sapiens GN=DOK4 PE=1 SV=2	DOK4
GOAT_ENSBTAP00000002427	8.67038	32.4298	Serine/threonine-protein phosphatase 2A 55 kDa regulatory subunit B beta isoform OS=Pongo abelii GN=PPP2R2B PE=2 SV=1	2ABB
GOAT_ENSBTAP00000002431	0.187772	3.8988	Gamma-sarcoglycan OS=Bos taurus GN=SGCG PE=2 SV=1	SGCG
GOAT_ENSBTAP00000002432	0	0	Homeobox protein EMX1 OS=Mus musculus GN=Emx1 PE=2 SV=2	EMX1
GOAT_ENSBTAP00000002433	1.97334	1.87866	Sacsin OS=Homo sapiens GN=SACS PE=1 SV=2	SACS
GOAT_ENSBTAP00000002437	1.72544	1.09011	Neural retina-specific leucine zipper protein OS=Homo sapiens GN=NRL PE=1 SV=1	NRL
GOAT_ENSBTAP00000002438	5.78503	12.5097	Origin recognition complex subunit 6 OS=Bos taurus GN=ORC6 PE=2 SV=1	ORC6
GOAT_ENSBTAP00000002446	0.0935526	0.0509635	Sodium/bile acid cotransporter OS=Homo sapiens GN=SLC10A1 PE=2 SV=1	NTCP
GOAT_ENSBTAP00000002448	0.371182	0.152408	Period circadian protein homolog 2 OS=Homo sapiens GN=PER2 PE=1 SV=2	PER2
GOAT_ENSBTAP00000002462	9.99493	10.2254	Uncharacterized protein C7orf36 OS=Homo sapiens GN=C7orf36 PE=1 SV=1	CG036
GOAT_ENSBTAP00000002469	1.08111	1.00335	Potassium voltage-gated channel subfamily H member 7 OS=Homo sapiens GN=KCNH7 PE=1 SV=2	KCNH7
GOAT_ENSBTAP00000002476	3.16444	3.30479	Zinc finger protein 276 OS=Homo sapiens GN=ZNF276 PE=1 SV=4	ZN276
GOAT_ENSBTAP00000002478	0.441919	0.637559	Fanconi anemia group A protein OS=Homo sapiens GN=FANCA PE=1 SV=2	FANCA
GOAT_ENSBTAP00000002483	0.0188553	0.0204342	Protocadherin-11 X-linked OS=Sus scrofa GN=PCDH11X PE=2 SV=1	PC11X
GOAT_ENSBTAP00000002485	0	0.0236113	Transient receptor potential cation channel subfamily V member 5 OS=Oryctolagus cuniculus GN=Trpv5 PE=1 SV=1	TRPV5
GOAT_ENSBTAP00000002494	0	0	Uncharacterized protein C11orf16 OS=Homo sapiens GN=C11orf16 PE=2 SV=3	CK016
GOAT_ENSBTAP00000002495	2.96419	2.18005	Zinc finger protein 652 OS=Homo sapiens GN=ZNF652 PE=1 SV=3	ZN652
GOAT_ENSBTAP00000002505	0	0	Transmembrane protease serine 11D OS=Homo sapiens GN=TMPRSS11D PE=1 SV=1	TM11D
GOAT_ENSBTAP00000002506	44.4409	47.7734	UV excision repair protein RAD23 homolog B OS=Bos taurus GN=RAD23B PE=2 SV=1	RD23B
GOAT_ENSBTAP00000002508	327.963	357.445	Protein disulfide-isomerase A6 OS=Mus musculus GN=Pdia6 PE=1 SV=3	PDIA6
GOAT_ENSBTAP00000002512	94.2714	41.8903	TraB domain-containing protein OS=Bos taurus GN=TRABD PE=2 SV=1	TRABD
GOAT_ENSBTAP00000002518-D3	0	0	Olfactory receptor 7G1 OS=Homo sapiens GN=OR7G1 PE=2 SV=2	OR7G1
GOAT_ENSBTAP00000002520	0	0	Phosphoenolpyruvate carboxykinase, cytosolic [GTP] OS=Bos taurus GN=PPCK1 PE=2 SV=1	PCKGC
GOAT_ENSBTAP00000002523	5.92056	5.39464	Selenocysteine insertion sequence-binding protein 2 OS=Homo sapiens GN=SECISBP2 PE=1 SV=2	SEBP2
GOAT_ENSBTAP00000002528	0	0	Prolactin-releasing peptide receptor OS=Bos taurus GN=PRLHR PE=3 SV=1	PRLHR
GOAT_ENSBTAP00000002532	74.606	86.2719	Vesicle transport through interaction with t-SNAREs homolog 1B OS=Bos taurus GN=VTI1B PE=2 SV=1	VTI1B
GOAT_ENSBTAP00000002535-D2	3.23768	1.94957	Retinol dehydrogenase 11 OS=Homo sapiens GN=RDH11 PE=1 SV=2	RDH11
GOAT_ENSBTAP00000002536	0	0	Prominin-2 OS=Homo sapiens GN=PROM2 PE=1 SV=1	PROM2
GOAT_ENSBTAP00000002538	0	0	Desmoglein-3 OS=Canis familiaris GN=DSG3 PE=2 SV=1	DSG3
GOAT_ENSBTAP00000002542	1.64241	1.42514	Histidine triad nucleotide-binding protein 3 OS=Bos taurus GN=HINT3 PE=2 SV=1	HINT3
GOAT_ENSBTAP00000002544	3.37789	3.55445	tRNA guanosine-2'-O-methyltransferase TRM11 homolog OS=Bos taurus GN=TRMT11 PE=2 SV=1	TRM11
GOAT_ENSBTAP00000002549	6.94852	6.8523	28S ribosomal protein S27, mitochondrial OS=Bos taurus GN=MRPS27 PE=1 SV=1	RT27
GOAT_ENSBTAP00000002554	3.21542	4.19163	Tetratricopeptide repeat protein 14 OS=Homo sapiens GN=TTC14 PE=1 SV=1	TTC14
GOAT_ENSBTAP00000002557	0.0165508	0.017929	Coiled-coil domain-containing protein 39 OS=Bos taurus GN=CCDC39 PE=3 SV=1	CCD39
GOAT_ENSBTAP00000002563	0	0	G-substrate OS=Homo sapiens GN=GSBS PE=2 SV=2	GSUB
GOAT_ENSBTAP00000002564	0.277905	0.0708314	Dystrophin-related protein 2 OS=Homo sapiens GN=DRP2 PE=2 SV=2	DRP2
GOAT_ENSBTAP00000002566	1.64879	0.905938	Protein YIPF6 OS=Bos taurus GN=YIPF6 PE=2 SV=1	YIPF6
GOAT_ENSBTAP00000002568	0	0	Transcription initiation factor TFIID subunit 7-like OS=Homo sapiens GN=TAF7L PE=2 SV=1	TAF7L
GOAT_ENSBTAP00000002571	5.93977	3.54939	Sodium-dependent neutral amino acid transporter SLC6A17 OS=Homo sapiens GN=SLC6A17 PE=2 SV=3	S6A17
GOAT_ENSBTAP00000002574	0	0	Tyrosine-protein kinase Srms OS=Homo sapiens GN=SRMS PE=2 SV=1	SRMS
GOAT_ENSBTAP00000002582	14.638	17.4801	Lanosterol 14-alpha demethylase OS=Bos taurus GN=CYP51A1 PE=2 SV=1	CP51A
GOAT_ENSBTAP00000002583	32.7694	34.9486	MAP7 domain-containing protein 1 OS=Homo sapiens GN=MAP7D1 PE=1 SV=1	MA7D1
GOAT_ENSBTAP00000002585	0.0475365	0.0517992	Protein FAM187B OS=Macaca fascicularis GN=FAM187B PE=2 SV=1	F187B
GOAT_ENSBTAP00000002587	131.845	175.774	U1 small nuclear ribonucleoprotein 70 kDa OS=Homo sapiens GN=SNRNP70 PE=1 SV=2	RU17
GOAT_ENSBTAP00000002589	0	0	HEAT repeat-containing protein 7B2 OS=Homo sapiens GN=HEATR7B2 PE=2 SV=3	HTRB2
GOAT_ENSBTAP00000002592	1.91658	3.44478	Uncharacterized protein C11orf57 OS=Homo sapiens GN=C11orf57 PE=1 SV=2	CK057
GOAT_ENSBTAP00000002598-D2	0	0	Trichohyalin OS=Ovis aries GN=TCHH PE=2 SV=2	TRHY
GOAT_ENSBTAP00000002600	1644.48	1167.85	Thrombospondin-1 OS=Bos taurus GN=THBS1 PE=2 SV=2	TSP1
GOAT_ENSBTAP00000002603	0.51211	0.190468	40S ribosomal protein S23 OS=Rattus norvegicus GN=Rps23 PE=2 SV=3	RS23
GOAT_ENSBTAP00000002607	42.0225	45.0525	MIP18 family protein FAM96A OS=Bos taurus GN=FAM96A PE=2 SV=1	FA96A
GOAT_ENSBTAP00000002612	0	0	Protein kinase-like protein SgK196 OS=Macaca fascicularis GN=SGK196 PE=2 SV=2	SG196
GOAT_ENSBTAP00000002618	0.909876	0.767879	UPF0474 protein C5orf41 OS=Homo sapiens GN=C5orf41 PE=1 SV=2	CE041
GOAT_ENSBTAP00000002629	0	0	Immunoglobulin superfamily member 5 OS=Rattus norvegicus GN=Igsf5 PE=1 SV=1	IGSF5
GOAT_ENSBTAP00000002631	0.401611	0	Secreted phosphoprotein 24 OS=Ovis aries GN=SPP2 PE=2 SV=1	SPP24
GOAT_ENSBTAP00000002634	0.218652	0.718252	UBX domain-containing protein 2A OS=Homo sapiens GN=UBXN2A PE=2 SV=1	UBX2A
GOAT_ENSBTAP00000002636	0	0	ADP-ribosylation factor-like protein 5C OS=Mus musculus GN=Arl5c PE=2 SV=1	ARL5C
GOAT_ENSBTAP00000002637	0.876034	0.686767	Ataxin-7-like protein 1 OS=Homo sapiens GN=ATXN7L1 PE=2 SV=3	AT7L1
GOAT_ENSBTAP00000002642	2258.48	2297.08	60S ribosomal protein L14 OS=Bos taurus GN=RPL14 PE=2 SV=3	RL14
GOAT_ENSBTAP00000002645	0	0	SAM and SH3 domain-containing protein 3 OS=Bos taurus GN=SASH3 PE=2 SV=2	SASH3
GOAT_ENSBTAP00000002646	21.6592	15.3336	Synembryn-A OS=Bos taurus GN=RIC8A PE=2 SV=1	RIC8A
GOAT_ENSBTAP00000002648	3.68945	0.867438	NAD-dependent deacetylase sirtuin-3, mitochondrial OS=Homo sapiens GN=SIRT3 PE=1 SV=2	SIRT3
GOAT_ENSBTAP00000002650	25.2553	23.7939	26S proteasome non-ATPase regulatory subunit 13 OS=Bos taurus GN=PSMD13 PE=2 SV=1	PSD13
GOAT_ENSBTAP00000002651	0	0	Cytochrome c oxidase subunit 8B, mitochondrial OS=Bos taurus GN=COX8B PE=1 SV=3	COX8B
GOAT_ENSBTAP00000002656	2.02116	1.75586	Sel1 repeat-containing protein 1 OS=Mus musculus GN=Selrc1 PE=1 SV=1	SELR1
GOAT_ENSBTAP00000002661	5.08219	5.22894	Zinc finger protein 470 OS=Homo sapiens GN=ZNF470 PE=1 SV=3	ZN470
GOAT_ENSBTAP00000002665	2.12283	2.73743	DNA replication licensing factor MCM9 OS=Homo sapiens GN=MCM9 PE=1 SV=3	MCM9
GOAT_ENSBTAP00000002668	0.0272185	0.0147342	Transient receptor potential cation channel subfamily A member 1 OS=Homo sapiens GN=TRPA1 PE=2 SV=3	TRPA1
GOAT_ENSBTAP00000002671	1.76318	1.11274	Transcription factor AP-2 gamma OS=Mus musculus GN=Tfap2c PE=1 SV=2	AP2C
GOAT_ENSBTAP00000002678-D8	0	0	Olfactory receptor 4D9 OS=Homo sapiens GN=OR4D9 PE=2 SV=3	OR4D9
GOAT_ENSBTAP00000002682	5.79718	8.56999	Cell cycle checkpoint protein RAD17 OS=Homo sapiens GN=RAD17 PE=1 SV=2	RAD17
GOAT_ENSBTAP00000002684	1.49144	1.96053	Double-stranded RNA-binding protein Staufen homolog 2 OS=Homo sapiens GN=STAU2 PE=1 SV=1	STAU2
GOAT_ENSBTAP00000002690	0.129811	0.317353	Bone morphogenetic protein receptor type-1B OS=Mus musculus GN=Bmpr1b PE=1 SV=1	BMR1B
GOAT_ENSBTAP00000002694	0.453863	0.504521	Interleukin-36 alpha OS=Homo sapiens GN=IL36A PE=1 SV=1	IL36A
GOAT_ENSBTAP00000002696	0.151288	0.336347	Interleukin-36 beta OS=Mus musculus GN=Il36b PE=2 SV=1	IL36B
GOAT_ENSBTAP00000002709	0	0	Granzyme M OS=Homo sapiens GN=GZMM PE=1 SV=2	GRAM
GOAT_ENSBTAP00000002710	68.0855	57.7757	Glycerophosphodiester phosphodiesterase 1 OS=Bos taurus GN=GDE1 PE=2 SV=1	GDE1
GOAT_ENSBTAP00000002712	0	0	Urea transporter 2 OS=Homo sapiens GN=SLC14A2 PE=1 SV=3	UT2
GOAT_ENSBTAP00000002725	12.9098	7.27901	Insulin-induced gene 2 protein OS=Homo sapiens GN=INSIG2 PE=1 SV=2	INSI2
GOAT_ENSBTAP00000002726	0.528629	0.0917034	Zinc finger protein 41 OS=Homo sapiens GN=ZNF41 PE=1 SV=2	ZNF41
GOAT_ENSBTAP00000002731	1.9162	0.482002	Uncharacterized protein C20orf96 OS=Homo sapiens GN=C20orf96 PE=2 SV=2	CT096
GOAT_ENSBTAP00000002733	1.74388	1.06868	Zinc finger CCHC domain-containing protein 3 OS=Homo sapiens GN=ZCCHC3 PE=1 SV=1	ZCHC3
GOAT_ENSBTAP00000002738	119.83	138.499	Cyclin-dependent kinase 2-associated protein 2 OS=Mus musculus GN=Cdk2ap2 PE=2 SV=1	CDKA2
GOAT_ENSBTAP00000002742	1.80952	0	Sesquipedalian-1 OS=Homo sapiens GN=FAM109A PE=1 SV=1	SESQ1
GOAT_ENSBTAP00000002747	0	0	Guanine nucleotide-binding protein G(olf) subunit alpha OS=Mus musculus GN=Gnal PE=1 SV=1	GNAL
GOAT_ENSBTAP00000002748	0.705701	0.599884	T-complex protein 11-like protein 2 OS=Bos taurus GN=TCP11L2 PE=2 SV=1	T11L2
GOAT_ENSBTAP00000002749	0.64209	0.55923	Metallophosphoesterase 1 OS=Ailuropoda melanoleuca GN=MPPE1 PE=3 SV=1	MPPE1
GOAT_ENSBTAP00000002751	12.1151	3.72034	Krueppel-like factor 5 OS=Homo sapiens GN=KLF5 PE=1 SV=2	KLF5
GOAT_ENSBTAP00000002753	0.339647	0.301853	6-phosphofructo-2-kinase/fructose-2,6-biphosphatase 2 OS=Bos taurus GN=PFKFB2 PE=1 SV=2	F262
GOAT_ENSBTAP00000002760	0	0	Protein FAM196B OS=Homo sapiens GN=FAM196B PE=2 SV=1	F196B
GOAT_ENSBTAP00000002767	0	0	Early activation antigen CD69 OS=Homo sapiens GN=CD69 PE=1 SV=1	CD69
GOAT_ENSBTAP00000002772	0.137113	0	Protein-arginine deiminase type-6 OS=Homo sapiens GN=PADI6 PE=2 SV=2	PADI6
GOAT_ENSBTAP00000002774	0	0	Interleukin-3 OS=Ovis aries GN=IL3 PE=2 SV=1	IL3
GOAT_ENSBTAP00000002778	0.783502	0.526672	DTW domain-containing protein 2 OS=Homo sapiens GN=DTWD2 PE=2 SV=1	DTWD2
GOAT_ENSBTAP00000002779	7.17753	9.26699	Beta-2 adrenergic receptor OS=Bos taurus GN=ADRB2 PE=2 SV=2	ADRB2
GOAT_ENSBTAP00000002786	0	0	Interleukin-17A OS=Bos taurus GN=IL17A PE=2 SV=1	IL17
GOAT_ENSBTAP00000002787	0	0	Ankyrin repeat and SOCS box protein 15 OS=Bos taurus GN=ASB15 PE=2 SV=2	ASB15
GOAT_ENSBTAP00000002790	0	0	Leiomodin-2 OS=Homo sapiens GN=LMOD2 PE=2 SV=2	LMOD2
GOAT_ENSBTAP00000002795	0	0	Histone-lysine N-methyltransferase PRDM9 OS=Homo sapiens GN=PRDM9 PE=2 SV=2	PRDM9
GOAT_ENSBTAP00000002800	0	0.0548579	Prostaglandin E2 receptor EP2 subtype OS=Homo sapiens GN=PTGER2 PE=2 SV=2	PE2R2
GOAT_ENSBTAP00000002805-D2	0	0	Cysteine-rich secretory protein 3 OS=Equus caballus GN=CRISP3 PE=1 SV=1	CRIS3
GOAT_ENSBTAP00000002806	0	0	Podocin OS=Homo sapiens GN=NPHS2 PE=1 SV=1	PODO
GOAT_ENSBTAP00000002824	0.229007	0.263111	1-phosphatidylinositol-3-phosphate 5-kinase OS=Homo sapiens GN=PIKFYVE PE=1 SV=3	FYV1
GOAT_ENSBTAP00000002834	0.105726	0	UPF0764 protein C16orf89 homolog OS=Mus musculus PE=2 SV=2	CP089
GOAT_ENSBTAP00000002843	241.111	265.932	Transcription elongation factor B polypeptide 1 OS=Rattus norvegicus GN=Tceb1 PE=1 SV=1	ELOC
GOAT_ENSBTAP00000002844	15.7483	20.9998	RRP12-like protein OS=Homo sapiens GN=RRP12 PE=1 SV=2	RRP12
GOAT_ENSBTAP00000002852	130.83	106.076	NADH dehydrogenase [ubiquinone] iron-sulfur protein 2, mitochondrial OS=Bos taurus GN=NDUFS2 PE=1 SV=2	NDUS2
GOAT_ENSBTAP00000002854	0.409294	0.531756	Protein cramped-like OS=Homo sapiens GN=CRAMP1L PE=1 SV=3	CRML
GOAT_ENSBTAP00000002861	17.9158	29.7451	Protein LAS1 homolog OS=Homo sapiens GN=LAS1L PE=1 SV=2	LAS1L
GOAT_ENSBTAP00000002867	12.5327	7.01207	Glucosamine--fructose-6-phosphate aminotransferase [isomerizing] 2 OS=Bos taurus GN=GFPT2 PE=1 SV=1	GFPT2
GOAT_ENSBTAP00000002872	7.17782	7.42058	Serine palmitoyltransferase 1 OS=Bos taurus GN=SPTLC1 PE=2 SV=1	SPTC1
GOAT_ENSBTAP00000002876	6.86994	9.66334	Ribonuclease P protein subunit p29 OS=Bos taurus GN=POP4 PE=2 SV=1	RPP29
GOAT_ENSBTAP00000002878	18.9278	10.5636	F-box only protein 31 OS=Homo sapiens GN=FBXO31 PE=1 SV=2	FBX31
GOAT_ENSBTAP00000002883	13.8118	15.0538	Leucine-rich repeats and immunoglobulin-like domains protein 3 OS=Homo sapiens GN=LRIG3 PE=2 SV=1	LRIG3
GOAT_ENSBTAP00000002886	0	0	Gap junction beta-7 protein OS=Homo sapiens GN=GJB7 PE=2 SV=1	CXB7
GOAT_ENSBTAP00000002890	91.5618	67.5577	ADP-ribosylation factor-like protein 2 OS=Bos taurus GN=ARL2 PE=1 SV=1	ARL2
GOAT_ENSBTAP00000002898	0	0	RING finger protein 212 OS=Homo sapiens GN=RNF212 PE=2 SV=1	RN212
GOAT_ENSBTAP00000002902	0.0927611	0.101959	Transmembrane emp24 domain-containing protein 11 OS=Canis familiaris GN=TMED11 PE=1 SV=1	TMD11
GOAT_ENSBTAP00000002904	7.37571	11.0211	SAC3 domain-containing protein 1 OS=Homo sapiens GN=SAC3D1 PE=1 SV=2	SAC31
GOAT_ENSBTAP00000002916	0	0	Betaine--homocysteine S-methyltransferase 1 OS=Bos taurus GN=BHMT PE=2 SV=1	BHMT1
GOAT_ENSBTAP00000002921-D13	0	0	Ig lambda chain V-III region LOI OS=Homo sapiens PE=1 SV=1	LV302
GOAT_ENSBTAP00000002922	5.747	4.6434	Ankyrin repeat domain-containing protein 40 OS=Homo sapiens GN=ANKRD40 PE=1 SV=2	ANR40
GOAT_ENSBTAP00000002925	0	0.0607679	N-acetylneuraminate lyase OS=Bos taurus GN=NPL PE=2 SV=1	NPL
GOAT_ENSBTAP00000002929	2.80743	1.04738	BTB/POZ domain-containing protein KCTD18 OS=Bos taurus GN=KCTD18 PE=2 SV=1	KCD18
GOAT_ENSBTAP00000002933	16.4375	7.8335	Protein tyrosine phosphatase type IVA 1 OS=Rattus norvegicus GN=Ptp4a1 PE=1 SV=1	TP4A1
GOAT_ENSBTAP00000002933-D2	4.24599	4.8418	Protein tyrosine phosphatase type IVA 3 OS=Bos taurus GN=PTP4A3 PE=2 SV=1	TP4A3
GOAT_ENSBTAP00000002952	6.37226	8.05849	DnaJ homolog subfamily C member 18 OS=Bos taurus GN=DNAJC18 PE=2 SV=1	DJC18
GOAT_ENSBTAP00000002953	1.50463	0	Cationic amino acid transporter 3 OS=Homo sapiens GN=SLC7A3 PE=1 SV=1	CTR3
GOAT_ENSBTAP00000002954	0	0.0152463	NACHT, LRR and PYD domains-containing protein 14 OS=Homo sapiens GN=NLRP14 PE=2 SV=1	NAL14
GOAT_ENSBTAP00000002955	0.632831	0.53945	Chromodomain-helicase-DNA-binding protein 9 OS=Homo sapiens GN=CHD9 PE=1 SV=2	CHD9
GOAT_ENSBTAP00000002959	0.548434	1.82395	ADP-ribosylation factor-like protein 5A OS=Bos taurus GN=ARL5A PE=2 SV=1	ARL5A
GOAT_ENSBTAP00000002962	0.273656	0.049681	Transmembrane protein 173 OS=Bos taurus GN=TMEM173 PE=2 SV=1	TM173
GOAT_ENSBTAP00000002964	0.661237	1.38764	Cytoskeleton-associated protein 2-like OS=Bos taurus GN=CKAP2L PE=2 SV=1	CKP2L
GOAT_ENSBTAP00000002967	132.025	101.165	CD59 glycoprotein OS=Sus scrofa GN=CD59 PE=1 SV=1	CD59
GOAT_ENSBTAP00000002979	1.83497	2.21883	Chondroitin sulfate proteoglycan 5 OS=Homo sapiens GN=CSPG5 PE=1 SV=3	CSPG5
GOAT_ENSBTAP00000002983	388.34	35.0126	Pleiotrophin OS=Bos taurus GN=PTN PE=1 SV=2	PTN
GOAT_ENSBTAP00000002986	5.93917	6.11882	E3 ubiquitin-protein ligase RNF34 OS=Bos taurus GN=RNF34 PE=2 SV=1	RNF34
GOAT_ENSBTAP00000002989	21.4801	19.3651	Ribulose-phosphate 3-epimerase OS=Homo sapiens GN=RPE PE=1 SV=1	RPE
GOAT_ENSBTAP00000002992	4.28496	3.98607	Aminomethyltransferase, mitochondrial OS=Bos taurus GN=AMT PE=1 SV=1	GCST
GOAT_ENSBTAP00000002997	1.41533	8.82916	Myelin basic protein OS=Bos taurus GN=MBP PE=1 SV=1	MBP
GOAT_ENSBTAP00000002998	1.3552	1.49905	Ubiquitin carboxyl-terminal hydrolase 28 OS=Homo sapiens GN=USP28 PE=1 SV=1	UBP28
GOAT_ENSBTAP00000003008	0.725997	1.77524	Disks large-associated protein 5 OS=Homo sapiens GN=DLGAP5 PE=1 SV=2	DLGP5
GOAT_ENSBTAP00000003015	0	0	Heart- and neural crest derivatives-expressed protein 1 OS=Bos taurus GN=HAND1 PE=2 SV=1	HAND1
GOAT_ENSBTAP00000003016	0.376619	0.461651	REST corepressor 1 OS=Mus musculus GN=Rcor1 PE=1 SV=2	RCOR1
GOAT_ENSBTAP00000003028	21.4484	19.1082	3 beta-hydroxysteroid dehydrogenase type 7 OS=Homo sapiens GN=HSD3B7 PE=1 SV=2	3BHS7
GOAT_ENSBTAP00000003031	0.229718	0.313489	Syntaxin-1A OS=Bos taurus GN=STX1A PE=1 SV=1	STX1A
GOAT_ENSBTAP00000003033	6.25185	8.47535	Phosphatidylinositol 3-kinase regulatory subunit beta OS=Bos taurus GN=PIK3R2 PE=1 SV=1	P85B
GOAT_ENSBTAP00000003035	9.32057	7.03751	ADP-ribosylation factor-binding protein GGA2 OS=Homo sapiens GN=GGA2 PE=1 SV=3	GGA2
GOAT_ENSBTAP00000003052	0.566622	0.320737	Transmembrane and coiled-coil domains protein 2 OS=Mus musculus GN=Tmcc2 PE=1 SV=1	TMCC2
GOAT_ENSBTAP00000003055	0	0	Apolipoprotein L domain-containing protein 1 OS=Homo sapiens GN=APOLD1 PE=2 SV=2	APLD1
GOAT_ENSBTAP00000003058	37.6633	39.3791	Probable ATP-dependent RNA helicase DDX47 OS=Bos taurus GN=DDX47 PE=2 SV=1	DDX47
GOAT_ENSBTAP00000003061	2.31465	3.66261	Tubby-related protein 2 OS=Mus musculus GN=Tulp2 PE=2 SV=3	TULP2
GOAT_ENSBTAP00000003062	0	0	Transmembrane protein 217 OS=Homo sapiens GN=TMEM217 PE=2 SV=1	TM217
GOAT_ENSBTAP00000003062-D2	0	0	Transmembrane protein 217 OS=Homo sapiens GN=TMEM217 PE=2 SV=1	TM217
GOAT_ENSBTAP00000003071	21.4522	20.2997	Peptidyl-prolyl cis-trans isomerase-like 1 OS=Homo sapiens GN=PPIL1 PE=1 SV=1	PPIL1
GOAT_ENSBTAP00000003072	49.8822	40.5765	Proteasome subunit beta type-2 OS=Bos taurus GN=PSMB2 PE=1 SV=1	PSB2
GOAT_ENSBTAP00000003073	203.886	250.899	Nucleobindin-1 OS=Bos taurus GN=NUCB1 PE=2 SV=1	NUCB1
GOAT_ENSBTAP00000003078	9.96086	9.43491	Probable palmitoyltransferase ZDHHC5 OS=Mus musculus GN=Zdhhc5 PE=1 SV=1	ZDHC5
GOAT_ENSBTAP00000003094	73.7867	61.6068	Transforming growth factor beta-1-induced transcript 1 protein OS=Bos taurus GN=TGFB1I1 PE=2 SV=2	TGFI1
GOAT_ENSBTAP00000003098	2.19376	0.142835	Uncharacterized protein C12orf68 homolog OS=Bos taurus PE=2 SV=1	CL068
GOAT_ENSBTAP00000003099	174.984	230.136	Mediator of RNA polymerase II transcription subunit 19 OS=Mus musculus GN=Med19 PE=1 SV=1	MED19
GOAT_ENSBTAP00000003109	0.253438	0.287372	FMRFamide-related peptides OS=Bos taurus GN=NPFF PE=3 SV=1	NPFF
GOAT_ENSBTAP00000003115	9.39552	5.16682	Probable DNA dC->dU-editing enzyme APOBEC-3B OS=Homo sapiens GN=APOBEC3B PE=1 SV=1	ABC3B
GOAT_ENSBTAP00000003129	14.2211	15.1356	Cytochrome b5 type B OS=Homo sapiens GN=CYB5B PE=1 SV=2	CYB5B
GOAT_ENSBTAP00000003130	14.3456	12.792	Malonyl-CoA-acyl carrier protein transacylase, mitochondrial OS=Homo sapiens GN=MCAT PE=1 SV=2	FABD
GOAT_ENSBTAP00000003131	61.9623	83.975	Tetraspanin-3 OS=Pongo abelii GN=TSPAN3 PE=2 SV=1	TSN3
GOAT_ENSBTAP00000003132	0.0909351	0.198101	ATP-sensitive inward rectifier potassium channel 10 OS=Homo sapiens GN=KCNJ10 PE=1 SV=1	IRK10
GOAT_ENSBTAP00000003145	11.8526	15.1376	26S proteasome non-ATPase regulatory subunit 12 OS=Bos taurus GN=PSMD12 PE=2 SV=3	PSD12
GOAT_ENSBTAP00000003149	4.18366	4.67704	Abhydrolase domain-containing protein 13 OS=Homo sapiens GN=ABHD13 PE=1 SV=1	ABHDD
GOAT_ENSBTAP00000003151	1.77295	2.42316	Transcription intermediary factor 1-alpha OS=Homo sapiens GN=TRIM24 PE=1 SV=3	TIF1A
GOAT_ENSBTAP00000003156	14.8011	9.26699	WD repeat-containing protein 18 OS=Bos taurus GN=WDR18 PE=2 SV=1	WDR18
GOAT_ENSBTAP00000003168	0	0	Pancreatic prohormone OS=Bos taurus GN=PPY PE=1 SV=2	PAHO
GOAT_ENSBTAP00000003173	1.13506	2.28356	Antigen KI-67 OS=Homo sapiens GN=MKI67 PE=1 SV=2	KI67
GOAT_ENSBTAP00000003176	2.98647	3.26727	Uncharacterized protein C19orf44 OS=Homo sapiens GN=C19orf44 PE=2 SV=1	CS044
GOAT_ENSBTAP00000003186	46.3426	47.0056	Activating signal cointegrator 1 complex subunit 2 OS=Homo sapiens GN=ASCC2 PE=1 SV=3	ASCC2
GOAT_ENSBTAP00000003187	2.31362	2.15837	Alpha-1,3/1,6-mannosyltransferase ALG2 OS=Homo sapiens GN=ALG2 PE=2 SV=1	ALG2
GOAT_ENSBTAP00000003190	55.609	34.1219	Protein transport protein Sec61 subunit beta OS=Pongo abelii GN=SEC61B PE=3 SV=3	SC61B
GOAT_ENSBTAP00000003192-D2	0	0	Tubulin alpha chain OS=Xenopus tropicalis GN=tuba PE=2 SV=1	TBA
GOAT_ENSBTAP00000003194	7.44005	9.97767	Actin-like protein 6A OS=Homo sapiens GN=ACTL6A PE=1 SV=1	ACL6A
GOAT_ENSBTAP00000003195	29.0003	32.0151	39S ribosomal protein L47, mitochondrial OS=Bos taurus GN=MRPL47 PE=2 SV=1	RM47
GOAT_ENSBTAP00000003200	28.836	25.7031	Protein FAM173A OS=Homo sapiens GN=FAM173A PE=2 SV=1	F173A
GOAT_ENSBTAP00000003201	589.176	305.071	40S ribosomal protein S28 OS=Rattus norvegicus GN=Rps28 PE=1 SV=1	RS28
GOAT_ENSBTAP00000003205	2.60248	2.74363	Caspase-9 OS=Homo sapiens GN=CASP9 PE=1 SV=3	CASP9
GOAT_ENSBTAP00000003211	0.897822	1.40142	Coiled-coil domain-containing protein 78 OS=Homo sapiens GN=CCDC78 PE=2 SV=1	CCD78
GOAT_ENSBTAP00000003214	28.7545	39.0759	Putative ribosomal RNA methyltransferase 2 OS=Homo sapiens GN=FTSJ2 PE=1 SV=1	RRMJ2
GOAT_ENSBTAP00000003218	9.06582	5.95079	7,8-dihydro-8-oxoguanine triphosphatase OS=Homo sapiens GN=NUDT1 PE=1 SV=3	8ODP
GOAT_ENSBTAP00000003219	4.18994	4.21691	Pantothenate kinase 4 OS=Macaca fascicularis GN=PANK4 PE=2 SV=2	PANK4
GOAT_ENSBTAP00000003220	18.4707	14.9504	Hydroxyacylglutathione hydrolase-like protein OS=Mus musculus GN=Haghl PE=2 SV=1	HAGHL
GOAT_ENSBTAP00000003225	7.1898	6.57566	Cytosolic Fe-S cluster assembly factor NARFL OS=Bos taurus GN=NARFL PE=2 SV=2	NARFL
GOAT_ENSBTAP00000003234	0.266239	0.638946	L-lactate dehydrogenase C chain OS=Sus scrofa GN=LDHC PE=2 SV=3	LDHC
GOAT_ENSBTAP00000003238	0	0	Synaptonemal complex protein 3 OS=Bos taurus GN=SYCP3 PE=2 SV=1	SYCP3
GOAT_ENSBTAP00000003252	1.70424	1.11456	Iron-responsive element-binding protein 2 OS=Sus scrofa GN=IREB2 PE=2 SV=1	IREB2
GOAT_ENSBTAP00000003257	0	0	Guanine nucleotide-binding protein G(I)/G(S)/G(O) subunit gamma-3 OS=Mus musculus GN=Gng3 PE=1 SV=1	GBG3
GOAT_ENSBTAP00000003259	319.402	336.478	ATP synthase subunit alpha, mitochondrial OS=Bos taurus GN=ATP5A1 PE=1 SV=1	ATPA
GOAT_ENSBTAP00000003262	9.16399	11.2431	HAUS augmin-like complex subunit 1 OS=Bos taurus GN=HAUS1 PE=2 SV=1	HAUS1
GOAT_ENSBTAP00000003267	0	0	UPF0470 protein C19orf51 OS=Homo sapiens GN=C19orf51 PE=2 SV=3	CS051
GOAT_ENSBTAP00000003272	2.89387	4.12329	Synaptotagmin-5 OS=Homo sapiens GN=SYT5 PE=2 SV=2	SYT5
GOAT_ENSBTAP00000003273	10.4432	7.62283	Methylthioribose-1-phosphate isomerase OS=Bos taurus GN=MRI1 PE=2 SV=1	MTNA
GOAT_ENSBTAP00000003278	1.19502	1.4858	Zinc finger SWIM domain-containing protein 4 OS=Mus musculus GN=Zswim4 PE=1 SV=2	ZSWM4
GOAT_ENSBTAP00000003283	10.3872	13.4359	Rho GTPase-activating protein 10 OS=Bos taurus GN=ARHGAP10 PE=2 SV=1	RHG10
GOAT_ENSBTAP00000003285	21.4363	16.6387	Eukaryotic translation elongation factor 1 epsilon-1 OS=Homo sapiens GN=EEF1E1 PE=1 SV=1	MCA3
GOAT_ENSBTAP00000003290	5.08668	3.59679	SS18-like protein 2 OS=Homo sapiens GN=SS18L2 PE=2 SV=1	S18L2
GOAT_ENSBTAP00000003291	0.115312	0	Mineralocorticoid receptor OS=Aotus nancymaae GN=NR3C2 PE=2 SV=1	MCR
GOAT_ENSBTAP00000003292-D2	0	0	Zinc finger matrin-type protein 1 OS=Homo sapiens GN=ZMAT1 PE=2 SV=1	ZMAT1
GOAT_ENSBTAP00000003296	0	0	TATA-box-binding protein OS=Gallus gallus GN=TBP PE=2 SV=1	TBP
GOAT_ENSBTAP00000003297	64.4093	55.9678	TRIO and F-actin-binding protein OS=Homo sapiens GN=TRIOBP PE=1 SV=3	TARA
GOAT_ENSBTAP00000003307	9.5331	0	ATP-sensitive inward rectifier potassium channel 8 OS=Homo sapiens GN=KCNJ8 PE=1 SV=1	IRK8
GOAT_ENSBTAP00000003312	20.2553	20.2953	39S ribosomal protein L19, mitochondrial OS=Bos taurus GN=MRPL19 PE=1 SV=1	RM19
GOAT_ENSBTAP00000003315	0.866493	0.518104	Inositol oxygenase OS=Bos taurus GN=MIOX PE=2 SV=1	MIOX
GOAT_ENSBTAP00000003318	153.262	169.507	PRA1 family protein 2 OS=Bos taurus GN=PRAF2 PE=2 SV=1	PRAF2
GOAT_ENSBTAP00000003320	4.13921	1.69819	Pyroglutamyl-peptidase 1 OS=Homo sapiens GN=PGPEP1 PE=1 SV=1	PGPI
GOAT_ENSBTAP00000003321	0	0	60S ribosomal protein L36 OS=Rattus norvegicus GN=Rpl36 PE=1 SV=2	RL36
GOAT_ENSBTAP00000003325	23.0159	22.789	G patch domain and KOW motifs-containing protein OS=Homo sapiens GN=GPKOW PE=1 SV=2	GPKOW
GOAT_ENSBTAP00000003327	5.39421	5.30127	Programmed cell death protein 2-like OS=Homo sapiens GN=PDCD2L PE=1 SV=1	PDD2L
GOAT_ENSBTAP00000003331	92.1762	106.452	RNA polymerase II subunit A C-terminal domain phosphatase SSU72 OS=Bos taurus GN=SSU72 PE=2 SV=1	SSU72
GOAT_ENSBTAP00000003332	6.45177	7.36076	KLRAQ motif-containing protein 1 OS=Homo sapiens GN=KLRAQ1 PE=1 SV=1	KLRAQ
GOAT_ENSBTAP00000003333	14.6617	14.2879	SUMO-activating enzyme subunit 2 OS=Homo sapiens GN=UBA2 PE=1 SV=2	SAE2
GOAT_ENSBTAP00000003338	7.38431	9.96755	Zinc finger MYND domain-containing protein 11 OS=Homo sapiens GN=ZMYND11 PE=1 SV=1	ZMY11
GOAT_ENSBTAP00000003340	181.249	199.129	rRNA 2'-O-methyltransferase fibrillarin OS=Homo sapiens GN=FBL PE=1 SV=2	FBRL
GOAT_ENSBTAP00000003342	0	0	HLA class II histocompatibility antigen, DQ alpha 2 chain OS=Homo sapiens GN=HLA-DQA2 PE=2 SV=2	DQA2
GOAT_ENSBTAP00000003345	3.38168	8.76127	Monocarboxylate transporter 8 OS=Homo sapiens GN=SLC16A2 PE=1 SV=2	MOT8
GOAT_ENSBTAP00000003353	4.17399	4.85701	mRNA-decapping enzyme 1B OS=Bos taurus GN=DCP1B PE=2 SV=1	DCP1B
GOAT_ENSBTAP00000003354	7.21948	8.37125	Exosome component 10 OS=Homo sapiens GN=EXOSC10 PE=1 SV=2	EXOSX
GOAT_ENSBTAP00000003359	0.460735	0.231182	Zinc finger protein 436 OS=Pongo abelii GN=ZNF436 PE=2 SV=1	ZN436
GOAT_ENSBTAP00000003365	0.432403	0.855599	EF-hand calcium-binding domain-containing protein 7 OS=Homo sapiens GN=EFCAB7 PE=2 SV=1	EFCB7
GOAT_ENSBTAP00000003367	1.18584	0.759918	CMT1A duplicated region transcript 1 protein OS=Homo sapiens GN=CDRT1 PE=2 SV=3	CDRT1
GOAT_ENSBTAP00000003375	0	0	Transmembrane and immunoglobulin domain-containing protein 1 OS=Bos taurus GN=TMIGD1 PE=2 SV=1	TMIG1
GOAT_ENSBTAP00000003384	0.340389	0.221976	LON peptidase N-terminal domain and RING finger protein 3 OS=Homo sapiens GN=LONRF3 PE=1 SV=1	LONF3
GOAT_ENSBTAP00000003398	0.892218	1.37385	Proline-serine-threonine phosphatase-interacting protein 2 OS=Mus musculus GN=Pstpip2 PE=1 SV=4	PPIP2
GOAT_ENSBTAP00000003400	0	0.0240427	Rho GTPase-activating protein 6 OS=Homo sapiens GN=ARHGAP6 PE=1 SV=3	RHG06
GOAT_ENSBTAP00000003407	16.8945	19.1015	MKL/myocardin-like protein 1 OS=Homo sapiens GN=MKL1 PE=1 SV=1	MKL1
GOAT_ENSBTAP00000003409	0	0	Beta-casein OS=Capra hircus GN=CSN2 PE=2 SV=1	CASB
GOAT_ENSBTAP00000003411	55.7292	53.3149	Transmembrane protein 115 OS=Bos taurus GN=TMEM115 PE=2 SV=1	TM115
GOAT_ENSBTAP00000003414	0.326905	0	Peptidoglycan recognition protein 1 OS=Bos taurus GN=PGLYRP1 PE=1 SV=1	PGRP1
GOAT_ENSBTAP00000003415	67.6288	52.9928	Septin-9 OS=Homo sapiens GN=SEPT9 PE=1 SV=2	2013-09-09
GOAT_ENSBTAP00000003421	0	0	Potassium voltage-gated channel subfamily KQT member 4 OS=Mus musculus GN=Kcnq4 PE=2 SV=2	KCNQ4
GOAT_ENSBTAP00000003424	0	0	Putative small intestine sodium-dependent phosphate transport protein OS=Homo sapiens GN=SLC17A4 PE=2 SV=1	S17A4
GOAT_ENSBTAP00000003426	0	0	Sodium-dependent phosphate transport protein 3 OS=Bos taurus GN=SLC17A2 PE=2 SV=1	NPT3
GOAT_ENSBTAP00000003427	10.636	7.19937	Vacuolar protein sorting-associated protein 52 homolog OS=Homo sapiens GN=VPS52 PE=1 SV=1	VPS52
GOAT_ENSBTAP00000003439	2.25883	3.44478	ZW10 interactor OS=Bos taurus GN=ZWINT PE=2 SV=1	ZWINT
GOAT_ENSBTAP00000003441	2.30263	2.05601	Signal transducing adapter molecule 1 OS=Homo sapiens GN=STAM PE=1 SV=3	STAM1
GOAT_ENSBTAP00000003449	0	0	Protein Wnt-9b OS=Homo sapiens GN=WNT9B PE=1 SV=3	WNT9B
GOAT_ENSBTAP00000003464	0	0	Coiled-coil domain-containing protein 7 OS=Homo sapiens GN=CCDC7 PE=2 SV=2	CCDC7
GOAT_ENSBTAP00000003467	38.2349	57.663	SUMO-activating enzyme subunit 1 OS=Bos taurus GN=SAE1 PE=2 SV=1	SAE1
GOAT_ENSBTAP00000003468	7.28031	4.59175	Mediator of RNA polymerase II transcription subunit 18 OS=Bos taurus GN=MED18 PE=2 SV=1	MED18
GOAT_ENSBTAP00000003470	0.0523791	0.113501	Transmembrane protein 132E OS=Homo sapiens GN=TMEM132E PE=2 SV=1	T132E
GOAT_ENSBTAP00000003472	53.0005	54.0662	6-phosphofructokinase type C OS=Oryctolagus cuniculus GN=PFKP PE=1 SV=1	K6PP
GOAT_ENSBTAP00000003490	0	0	Myosin-Ih OS=Homo sapiens GN=MYO1H PE=2 SV=2	MYO1H
GOAT_ENSBTAP00000003492	58.5825	41.3594	BTB/POZ domain-containing adapter for CUL3-mediated RhoA degradation protein 3 OS=Homo sapiens GN=KCTD10 PE=1 SV=1	BACD3
GOAT_ENSBTAP00000003493	17.3363	13.6171	Ubiquitin-protein ligase E3B OS=Homo sapiens GN=UBE3B PE=1 SV=3	UBE3B
GOAT_ENSBTAP00000003497	0.0314075	0.170594	UDP-glucuronosyltransferase 3A1 OS=Bos taurus GN=UGT3A1 PE=2 SV=1	UD3A1
GOAT_ENSBTAP00000003497-D2	0	0	UDP-glucuronosyltransferase 3A1 OS=Bos taurus GN=UGT3A1 PE=2 SV=1	UD3A1
GOAT_ENSBTAP00000003498	0	0	Mast/stem cell growth factor receptor OS=Capra hircus GN=KIT PE=2 SV=1	KIT
GOAT_ENSBTAP00000003501	3.18246	3.1423	V-type proton ATPase catalytic subunit A OS=Bos taurus GN=ATP6V1A PE=2 SV=2	VATA
GOAT_ENSBTAP00000003503	26.7924	19.2929	Maleylacetoacetate isomerase OS=Homo sapiens GN=GSTZ1 PE=1 SV=3	MAAI
GOAT_ENSBTAP00000003504	4.72678	1.99993	Meiotic recombination protein REC8 homolog OS=Homo sapiens GN=REC8 PE=2 SV=1	REC8
GOAT_ENSBTAP00000003506	91.6545	79.0419	39S ribosomal protein L42, mitochondrial OS=Bos taurus GN=MRPL42 PE=1 SV=2	RM42
GOAT_ENSBTAP00000003509	39.7103	31.4771	Transmembrane 9 superfamily member 1 OS=Bos taurus GN=TM9SF1 PE=2 SV=1	TM9S1
GOAT_ENSBTAP00000003514	56.6802	57.5487	NEDD8 OS=Oryctolagus cuniculus GN=NEDD8 PE=3 SV=1	NEDD8
GOAT_ENSBTAP00000003517	0.0634048	0.207901	Alpha-internexin OS=Bos taurus GN=INA PE=2 SV=1	AINX
GOAT_ENSBTAP00000003522	3.17402	4.62965	TERF1-interacting nuclear factor 2 OS=Homo sapiens GN=TINF2 PE=1 SV=1	TINF2
GOAT_ENSBTAP00000003523	0.826498	0.953964	Origin recognition complex subunit 1 OS=Bos taurus GN=ORC1 PE=2 SV=2	ORC1
GOAT_ENSBTAP00000003524	13.4959	22.2577	Pre-mRNA-splicing factor 38A OS=Pongo abelii GN=PRPF38A PE=2 SV=1	PR38A
GOAT_ENSBTAP00000003532	1.47198	1.72104	mRNA-capping enzyme OS=Homo sapiens GN=RNGTT PE=1 SV=1	MCE1
GOAT_ENSBTAP00000003541	10.5098	11.6433	Elongator complex protein 3 OS=Bos taurus GN=ELP3 PE=2 SV=2	ELP3
GOAT_ENSBTAP00000003543	0	0	Homeobox protein DBX1 OS=Bos taurus GN=DBX1 PE=2 SV=1	DBX1
GOAT_ENSBTAP00000003544	5.13949	5.86108	UPF0585 protein C16orf13 homolog OS=Bos taurus PE=2 SV=1	CP013
GOAT_ENSBTAP00000003545	175.618	167.872	Eukaryotic translation initiation factor 3 subunit G OS=Homo sapiens GN=EIF3G PE=1 SV=2	EIF3G
GOAT_ENSBTAP00000003547	2.44017	3.11884	WAP, kazal, immunoglobulin, kunitz and NTR domain-containing protein 1 OS=Homo sapiens GN=WFIKKN1 PE=1 SV=1	WFKN1
GOAT_ENSBTAP00000003549	6.75752	7.1457	DNA (cytosine-5)-methyltransferase 1 OS=Bos taurus GN=DNMT1 PE=2 SV=1	DNMT1
GOAT_ENSBTAP00000003553	0.0819096	0	Calcium/calmodulin-dependent 3',5'-cyclic nucleotide phosphodiesterase 1C OS=Homo sapiens GN=PDE1C PE=1 SV=1	PDE1C
GOAT_ENSBTAP00000003559	19.5815	20.0252	DNA-(apurinic or apyrimidinic site) lyase OS=Bos taurus GN=APEX1 PE=1 SV=2	APEX1
GOAT_ENSBTAP00000003564	0.619425	1.47815	Uncharacterized protein C11orf90 OS=Homo sapiens GN=C11orf90 PE=4 SV=1	CK090
GOAT_ENSBTAP00000003573	1.12306	2.5659	Cell division cycle-associated protein 2 OS=Bos taurus GN=CDCA2 PE=2 SV=1	CDCA2
GOAT_ENSBTAP00000003584	3.10364	3.15456	Histone-lysine N-methyltransferase MLL4 OS=Homo sapiens GN=WBP7 PE=1 SV=1	MLL4
GOAT_ENSBTAP00000003585	1.22422	1.17424	IGF-like family receptor 1 OS=Bos taurus GN=IGFLR1 PE=2 SV=1	IGFR1
GOAT_ENSBTAP00000003588	0.108426	0.353676	1,25-dihydroxyvitamin D(3) 24-hydroxylase, mitochondrial OS=Homo sapiens GN=CYP24A1 PE=2 SV=2	CP24A
GOAT_ENSBTAP00000003589	1.91441	1.18494	Guanine nucleotide-binding protein subunit beta-4 OS=Homo sapiens GN=GNB4 PE=1 SV=3	GBB4
GOAT_ENSBTAP00000003591	11.1354	6.03915	UDP-galactose translocator OS=Bos taurus GN=SLC35A2 PE=2 SV=1	S35A2
GOAT_ENSBTAP00000003598	0	0.0544794	Uncharacterized protein C12orf71 homolog OS=Bos taurus PE=2 SV=2	CL071
GOAT_ENSBTAP00000003600	26.456	23.5556	Tyrosine-protein phosphatase non-receptor type 23 (Fragment) OS=Rattus norvegicus GN=Ptpn23 PE=1 SV=2	PTN23
GOAT_ENSBTAP00000003604	0	0	Gamma-aminobutyric acid receptor subunit pi OS=Bos taurus GN=GABRP PE=2 SV=1	GBRP
GOAT_ENSBTAP00000003609-D2	17.0484	16.0274	COP9 signalosome complex subunit 5 OS=Homo sapiens GN=COPS5 PE=1 SV=4	CSN5
GOAT_ENSBTAP00000003617	2.8669	2.99662	Alpha-(1,3)-fucosyltransferase 11 OS=Homo sapiens GN=FUT11 PE=1 SV=1	FUT11
GOAT_ENSBTAP00000003618	0	0	Leucine-rich alpha-2-glycoprotein OS=Homo sapiens GN=LRG1 PE=1 SV=2	A2GL
GOAT_ENSBTAP00000003619	0.0841078	0.152184	Semaphorin-6B OS=Homo sapiens GN=SEMA6B PE=1 SV=4	SEM6B
GOAT_ENSBTAP00000003630	0	0	Sulfotransferase 1C1 OS=Mus musculus GN=Sult1c1 PE=1 SV=1	ST1C1
GOAT_ENSBTAP00000003636	57.9133	79.5141	Proteasome subunit alpha type-3 OS=Bos taurus GN=PSMA3 PE=1 SV=3	PSA3
GOAT_ENSBTAP00000003637	5.09571	4.63168	Calpain-10 OS=Homo sapiens GN=CAPN10 PE=2 SV=2	CAN10
GOAT_ENSBTAP00000003643	0	0	ATP-binding cassette sub-family A member 13 OS=Homo sapiens GN=ABCA13 PE=2 SV=3	ABCAD
GOAT_ENSBTAP00000003645	0.580501	0.524792	Sterile alpha and TIR motif-containing protein 1 OS=Homo sapiens GN=SARM1 PE=1 SV=1	SARM1
GOAT_ENSBTAP00000003652	0	0.0604078	Uncharacterized protein C20orf152 homolog OS=Macaca fascicularis GN=QtsA-11192 PE=2 SV=1	CT152
GOAT_ENSBTAP00000003655	0.43051	0.0780124	Dipeptidase 2 OS=Homo sapiens GN=DPEP2 PE=1 SV=2	DPEP2
GOAT_ENSBTAP00000003661	3.25811	3.47238	RING finger protein 185 OS=Homo sapiens GN=RNF185 PE=2 SV=1	RN185
GOAT_ENSBTAP00000003666	2.52028	3.16118	Porimin OS=Homo sapiens GN=TMEM123 PE=1 SV=1	PORIM
GOAT_ENSBTAP00000003668	9.3049	10.1555	Mothers against decapentaplegic homolog 1 OS=Bos taurus GN=SMAD1 PE=2 SV=1	SMAD1
GOAT_ENSBTAP00000003674	4.12127	4.81668	Transcription initiation factor TFIID subunit 3 OS=Homo sapiens GN=TAF3 PE=1 SV=1	TAF3
GOAT_ENSBTAP00000003681	0.0325854	0.0176485	HEAT repeat-containing protein 4 OS=Homo sapiens GN=HEATR4 PE=1 SV=1	HEAT4
GOAT_ENSBTAP00000003688	0	0	Cadherin-10 OS=Homo sapiens GN=CDH10 PE=1 SV=2	CAD10
GOAT_ENSBTAP00000003689	0.0888955	0.137467	Liprin-alpha-4 (Fragment) OS=Rattus norvegicus GN=Ppfia4 PE=1 SV=1	LIPA4
GOAT_ENSBTAP00000003691	0.177397	0.0642147	TRAF3-interacting JNK-activating modulator OS=Homo sapiens GN=TRAF3IP3 PE=1 SV=2	T3JAM
GOAT_ENSBTAP00000003694	0.392708	0.155258	Interferon regulatory factor 6 OS=Bos taurus GN=IRF6 PE=2 SV=1	IRF6
GOAT_ENSBTAP00000003696	0.150542	0.355612	Liprin-alpha-3 OS=Homo sapiens GN=PPFIA3 PE=1 SV=3	LIPA3
GOAT_ENSBTAP00000003698	0	0	Uncharacterized protein C17orf66 homolog OS=Macaca fascicularis GN=QtsA-16377 PE=2 SV=1	CQ066
GOAT_ENSBTAP00000003701	18.1257	16.3815	Transmembrane protein 63A OS=Homo sapiens GN=TMEM63A PE=1 SV=3	TM63A
GOAT_ENSBTAP00000003702	0	0	Left-right determination factor 2 OS=Homo sapiens GN=LEFTY2 PE=1 SV=2	LFTY2
GOAT_ENSBTAP00000003720	0	0	G-protein coupled receptor 6 OS=Homo sapiens GN=GPR6 PE=1 SV=1	GPR6
GOAT_ENSBTAP00000003725	253.334	285.773	COP9 signalosome complex subunit 6 OS=Sus scrofa GN=COPS6 PE=2 SV=1	CSN6
GOAT_ENSBTAP00000003751	0	0	Macrophage scavenger receptor types I and II OS=Bos taurus GN=MSR1 PE=1 SV=1	MSRE
GOAT_ENSBTAP00000003759	0	0	5-hydroxytryptamine receptor 5A OS=Homo sapiens GN=HTR5A PE=1 SV=1	5HT5A
GOAT_ENSBTAP00000003763	0	2.46161	Tumor necrosis factor ligand superfamily member 4 OS=Homo sapiens GN=TNFSF4 PE=1 SV=1	TNFL4
GOAT_ENSBTAP00000003766	0	0	Protein unc-45 homolog B OS=Homo sapiens GN=UNC45B PE=2 SV=1	UN45B
GOAT_ENSBTAP00000003771-D5	0	0	Zinc finger and SCAN domain-containing protein 5B OS=Homo sapiens GN=ZSCAN5B PE=2 SV=1	ZSA5B
GOAT_ENSBTAP00000003777	0.800998	0	Guanine nucleotide-binding protein G(I)/G(S)/G(O) subunit gamma-4 OS=Pongo abelii GN=GNG4 PE=3 SV=1	GBG4
GOAT_ENSBTAP00000003788	1.81735	3.17117	DNA repair protein RAD51 homolog 1 OS=Bos taurus GN=RAD51 PE=2 SV=1	RAD51
GOAT_ENSBTAP00000003797	0	0.159049	CX3C chemokine receptor 1 OS=Bos taurus GN=CX3CR1 PE=2 SV=1	CX3C1
GOAT_ENSBTAP00000003800	0	0	Dual specificity phosphatase DUPD1 OS=Bos taurus GN=DUPD1 PE=2 SV=1	DUPD1
GOAT_ENSBTAP00000003804	0	0	Amelotin OS=Homo sapiens GN=AMTN PE=1 SV=1	AMTN
GOAT_ENSBTAP00000003812	0	0	Interferon regulatory factor 4 OS=Homo sapiens GN=IRF4 PE=1 SV=1	IRF4
GOAT_ENSBTAP00000003817	175.631	168.561	Paired mesoderm homeobox protein 2 OS=Homo sapiens GN=PRRX2 PE=2 SV=2	PRRX2
GOAT_ENSBTAP00000003821	0	0	EGF-like module-containing mucin-like hormone receptor-like 3 OS=Homo sapiens GN=EMR3 PE=1 SV=2	EMR3
GOAT_ENSBTAP00000003829	2.65254	1.59326	Solute carrier family 2, facilitated glucose transporter member 10 OS=Homo sapiens GN=SLC2A10 PE=1 SV=2	GTR10
GOAT_ENSBTAP00000003832	43.87	36.4971	ATP synthase lipid-binding protein, mitochondrial OS=Bos taurus GN=ATP5G3 PE=2 SV=1	AT5G3
GOAT_ENSBTAP00000003842	0.0879871	1.17839	Transmembrane protein 132D OS=Homo sapiens GN=TMEM132D PE=2 SV=1	T132D
GOAT_ENSBTAP00000003848	0	0	Protein ZNF673 OS=Homo sapiens GN=ZNF673 PE=2 SV=1	ZN673
GOAT_ENSBTAP00000003858	0	0	Serum amyloid A-4 protein OS=Bos taurus GN=SAA4 PE=2 SV=1	SAA4
GOAT_ENSBTAP00000003860	38.6827	36.278	Protein phosphatase 1M OS=Mus musculus GN=Ppm1m PE=2 SV=2	PPM1M
GOAT_ENSBTAP00000003871	4.60661	3.22655	Ribonuclease P protein subunit p30 OS=Bos taurus GN=RPP30 PE=2 SV=1	RPP30
GOAT_ENSBTAP00000003874-D10	0	0	Olfactory receptor 8S1 OS=Homo sapiens GN=OR8S1 PE=2 SV=2	OR8S1
GOAT_ENSBTAP00000003877	0	0.090005	cGMP-dependent protein kinase 2 OS=Homo sapiens GN=PRKG2 PE=1 SV=1	KGP2
GOAT_ENSBTAP00000003878	0.0724627	0.0393954	Phosphatidylinositol 3-kinase regulatory subunit gamma OS=Bos taurus GN=PIK3R3 PE=2 SV=1	P55G
GOAT_ENSBTAP00000003883	0	0	Membrane-associated phosphatidylinositol transfer protein 3 OS=Homo sapiens GN=PITPNM3 PE=1 SV=2	PITM3
GOAT_ENSBTAP00000003889	18.1897	4.01216	Striated muscle preferentially expressed protein kinase OS=Homo sapiens GN=SPEG PE=1 SV=4	SPEG
GOAT_ENSBTAP00000003890	7.43872	8.57285	Macoilin OS=Bos taurus GN=TMEM57 PE=2 SV=1	MACOI
GOAT_ENSBTAP00000003895	10.3853	13.8078	Vesicle transport protein SFT2A OS=Homo sapiens GN=SFT2D1 PE=1 SV=1	SFT2A
GOAT_ENSBTAP00000003902	392.852	460.745	Protein HSPC020 homolog OS=Bos taurus PE=2 SV=1	HS020
GOAT_ENSBTAP00000003905	2.49927	0.303868	Transmembrane O-methyltransferase OS=Homo sapiens GN=LRTOMT PE=1 SV=3	TOMT
GOAT_ENSBTAP00000003907	106.759	90.203	Ragulator complex protein LAMTOR1 OS=Bos taurus GN=LAMTOR1 PE=2 SV=1	LTOR1
GOAT_ENSBTAP00000003912	0	0	Ribonuclease-like protein 9 OS=Chlorocebus aethiops GN=RNASE9 PE=3 SV=1	RNAS9
GOAT_ENSBTAP00000003912-D2	0	0	Ribonuclease-like protein 9 OS=Chlorocebus aethiops GN=RNASE9 PE=3 SV=1	RNAS9
GOAT_ENSBTAP00000003917	0.223099	0.162904	UPF0623 protein OS=Homo sapiens PE=3 SV=1	U623
GOAT_ENSBTAP00000003922	70.2398	79.9596	Transient receptor potential cation channel subfamily V member 2 OS=Homo sapiens GN=TRPV2 PE=1 SV=1	TRPV2
GOAT_ENSBTAP00000003923	0	0	Tyrosine-protein phosphatase non-receptor type 7 OS=Homo sapiens GN=PTPN7 PE=1 SV=3	PTN7
GOAT_ENSBTAP00000003926	53.5288	68.077	Methyl-CpG-binding domain protein 3 OS=Homo sapiens GN=MBD3 PE=1 SV=1	MBD3
GOAT_ENSBTAP00000003927	0.195825	0.219565	Gamma-crystallin N OS=Mus musculus GN=Crygn PE=1 SV=2	CRGN
GOAT_ENSBTAP00000003928	0	0	Scavenger receptor cysteine-rich domain-containing group B protein OS=Homo sapiens GN=SRCRB4D PE=2 SV=1	SRB4D
GOAT_ENSBTAP00000003930	0	0	Cathelicidin-7 OS=Bos taurus GN=CATHL7 PE=2 SV=1	CTHL7
GOAT_ENSBTAP00000003935	60.1054	42.4776	Nucleoside diphosphate kinase 6 OS=Homo sapiens GN=NME6 PE=1 SV=3	NDK6
GOAT_ENSBTAP00000003936	0.499537	0.36538	Lysoplasmalogenase-like protein TMEM86A OS=Bos taurus GN=TMEM86A PE=2 SV=1	TM86A
GOAT_ENSBTAP00000003943	54.1188	35.6345	Growth arrest and DNA damage-inducible protein GADD45 gamma OS=Bos taurus GN=GADD45G PE=2 SV=1	GA45G
GOAT_ENSBTAP00000003955	44.6518	13.5319	Proteasome subunit beta type-8 OS=Bos taurus GN=PSMB8 PE=1 SV=2	PSB8
GOAT_ENSBTAP00000003959	72.9155	83.7308	Guanine nucleotide-binding protein G(I)/G(S)/G(O) subunit gamma-2 OS=Pongo abelii GN=GNG2 PE=3 SV=3	GBG2
GOAT_ENSBTAP00000003960	2.88117	4.96652	BMP and activin membrane-bound inhibitor homolog OS=Ovis aries GN=BAMBI PE=2 SV=1	BAMBI
GOAT_ENSBTAP00000003967	0.514929	0.32569	Zinc finger protein 26 OS=Mus musculus GN=Zfp26 PE=2 SV=2	ZFP26
GOAT_ENSBTAP00000003969	8.15704	10.6975	MICAL-like protein 2 OS=Homo sapiens GN=MICALL2 PE=1 SV=1	MILK2
GOAT_ENSBTAP00000003977	32.6871	45.0656	Uncharacterized protein C21orf59 OS=Homo sapiens GN=C21orf59 PE=1 SV=1	CU059
GOAT_ENSBTAP00000003980	0	0.0235761	High affinity nerve growth factor receptor OS=Homo sapiens GN=NTRK1 PE=1 SV=4	NTRK1
GOAT_ENSBTAP00000003989	21.9018	24.536	Ribosome biogenesis protein NSA2 homolog OS=Bos taurus GN=NSA2 PE=2 SV=1	NSA2
GOAT_ENSBTAP00000003991	16.632	12.3419	C-4 methylsterol oxidase OS=Pongo abelii GN=SC4MOL PE=2 SV=1	ERG25
GOAT_ENSBTAP00000003996	2.46957	2.25751	N-alpha-acetyltransferase 40, NatD catalytic subunit OS=Mus musculus GN=Naa40 PE=2 SV=1	NAA40
GOAT_ENSBTAP00000003997	0	0	Monocarboxylate transporter 7 OS=Homo sapiens GN=SLC16A6 PE=1 SV=2	MOT7
GOAT_ENSBTAP00000004006	0	0	Collagen alpha-1(X) chain OS=Bos taurus GN=COL10A1 PE=2 SV=1	COAA1
GOAT_ENSBTAP00000004009	12.5732	8.99125	RWD domain-containing protein 4 OS=Homo sapiens GN=RWDD4 PE=1 SV=3	RWDD4
GOAT_ENSBTAP00000004012	51.2465	47.4092	Sugar transporter SWEET1 OS=Homo sapiens GN=SLC50A1 PE=2 SV=1	SWET1
GOAT_ENSBTAP00000004020	18.0714	20.8021	DCN1-like protein 5 OS=Homo sapiens GN=DCUN1D5 PE=1 SV=1	DCNL5
GOAT_ENSBTAP00000004024	0	0.0625201	Testis-specific protein 10-interacting protein OS=Bos taurus GN=TSGA10IP PE=2 SV=2	T10IP
GOAT_ENSBTAP00000004029	0	0	Olfactory receptor 6K3 OS=Homo sapiens GN=OR6K3 PE=2 SV=2	OR6K3
GOAT_ENSBTAP00000004036	1.89262	2.29437	GRIP and coiled-coil domain-containing protein 1 OS=Homo sapiens GN=GCC1 PE=1 SV=1	GCC1
GOAT_ENSBTAP00000004037	0	0	Eukaryotic translation initiation factor 4E type 1B OS=Homo sapiens GN=EIF4E1B PE=2 SV=3	I4E1B
GOAT_ENSBTAP00000004038	0	0	Vomeronasal type-1 receptor 4 OS=Homo sapiens GN=VN1R4 PE=2 SV=2	VN1R4
GOAT_ENSBTAP00000004038-D2	0	0	Vomeronasal type-1 receptor 4 OS=Homo sapiens GN=VN1R4 PE=2 SV=2	VN1R4
GOAT_ENSBTAP00000004038-D3	0	0	Vomeronasal type-1 receptor 3 OS=Homo sapiens GN=VN1R3 PE=2 SV=1	VN1R3
GOAT_ENSBTAP00000004040	0	0	Trichohyalin OS=Ovis aries GN=TCHH PE=2 SV=2	TRHY
GOAT_ENSBTAP00000004043	0	0	3-oxo-5-alpha-steroid 4-dehydrogenase 2 OS=Sus scrofa GN=SRD5A2 PE=2 SV=2	S5A2
GOAT_ENSBTAP00000004047	6.06553	5.33737	THUMP domain-containing protein 3 OS=Bos taurus GN=THUMPD3 PE=2 SV=1	THUM3
GOAT_ENSBTAP00000004048	0	0	E3 ubiquitin-protein ligase RNF125 OS=Homo sapiens GN=RNF125 PE=1 SV=4	RN125
GOAT_ENSBTAP00000004059	0	0	Solute carrier family 22 member 1 OS=Bos taurus GN=SLC22A1 PE=2 SV=1	S22A1
GOAT_ENSBTAP00000004059-D2	0	0	Solute carrier family 22 member 2 OS=Sus scrofa GN=SLC22A2 PE=2 SV=1	S22A2
GOAT_ENSBTAP00000004062	10.8819	8.12457	Hippocampus abundant transcript-like protein 1 OS=Bos taurus GN=HIATL1 PE=2 SV=1	HIAL1
GOAT_ENSBTAP00000004065	11.659	9.52902	Peroxisomal membrane protein PEX16 OS=Bos taurus GN=PEX16 PE=2 SV=2	PEX16
GOAT_ENSBTAP00000004091-D6	0	0.0571748	Olfactory receptor 7E24 OS=Homo sapiens GN=OR7E24 PE=2 SV=1	O7E24
GOAT_ENSBTAP00000004093	0	0.179644	Interferon alpha-inducible protein 27-like protein 2 OS=Bos taurus GN=IFI27L2 PE=2 SV=1	I27L2
GOAT_ENSBTAP00000004097	19.5978	23.202	80 kDa MCM3-associated protein OS=Homo sapiens GN=MCM3AP PE=1 SV=2	MCM3A
GOAT_ENSBTAP00000004109	15.3458	7.95869	Zeta-crystallin OS=Bos taurus GN=CRYZ PE=2 SV=2	QOR
GOAT_ENSBTAP00000004113	9.41972	4.67149	A disintegrin and metalloproteinase with thrombospondin motifs 9 OS=Homo sapiens GN=ADAMTS9 PE=2 SV=4	ATS9
GOAT_ENSBTAP00000004114	33.2876	37.4672	Heterogeneous nuclear ribonucleoprotein U-like protein 1 OS=Homo sapiens GN=HNRNPUL1 PE=1 SV=2	HNRL1
GOAT_ENSBTAP00000004122	7.83046	7.97208	NADH dehydrogenase [ubiquinone] 1 alpha subcomplex assembly factor 4 OS=Bos taurus GN=NDUFAF4 PE=2 SV=1	NDUF4
GOAT_ENSBTAP00000004132	1.52867	2.1911	Arginyl-tRNA--protein transferase 1 OS=Macaca fascicularis GN=ATE1 PE=2 SV=1	ATE1
GOAT_ENSBTAP00000004133-D4	0	0.0684	Vomeronasal type-1 receptor 4 OS=Homo sapiens GN=VN1R4 PE=2 SV=2	VN1R4
GOAT_ENSBTAP00000004135	0	0	Erythroid transcription factor OS=Homo sapiens GN=GATA1 PE=1 SV=1	GATA1
GOAT_ENSBTAP00000004136	1.89412	1.09815	Netrin-4 OS=Mus musculus GN=Ntn4 PE=2 SV=2	NET4
GOAT_ENSBTAP00000004138	6.24229	6.42495	Protein FAM105B OS=Homo sapiens GN=FAM105B PE=1 SV=3	F105B
GOAT_ENSBTAP00000004141	2.54195	2.2885	Arf-GAP with SH3 domain, ANK repeat and PH domain-containing protein 1 OS=Bos taurus GN=ASAP1 PE=1 SV=1	ASAP1
GOAT_ENSBTAP00000004145	17.3526	16.7911	Fascin OS=Mus musculus GN=Fscn1 PE=1 SV=4	FSCN1
GOAT_ENSBTAP00000004155	3.09995	4.15757	GDP-fucose transporter 1 OS=Bos taurus GN=SLC35C1 PE=2 SV=1	FUCT1
GOAT_ENSBTAP00000004161	2767.21	3705.28	60S ribosomal protein L35 OS=Bos taurus GN=RPL35 PE=2 SV=3	RL35
GOAT_ENSBTAP00000004165	4.68675	5.04864	Ras-related protein Rab-33B OS=Pongo abelii GN=RAB33B PE=2 SV=1	RB33B
GOAT_ENSBTAP00000004167	68.1682	30.8582	Bladder cancer-associated protein OS=Rattus norvegicus GN=Blcap PE=2 SV=1	BLCAP
GOAT_ENSBTAP00000004170	0	0	Neuronatin OS=Sus scrofa GN=NNAT PE=3 SV=1	NNAT
GOAT_ENSBTAP00000004174	2.42119	2.21417	Kinesin-like protein KIF3B OS=Homo sapiens GN=KIF3B PE=1 SV=1	KIF3B
GOAT_ENSBTAP00000004179	0	0.234066	Duffy antigen/chemokine receptor OS=Bos taurus GN=DARC PE=2 SV=2	DUFFY
GOAT_ENSBTAP00000004180	17.2972	23.9399	Ras-related protein Rab-28 OS=Bos taurus GN=RAB28 PE=2 SV=1	RAB28
GOAT_ENSBTAP00000004187	1.66918	0.790315	Coiled-coil domain-containing protein 115 OS=Bos taurus GN=CCDC115 PE=2 SV=1	CC115
GOAT_ENSBTAP00000004190	1451.35	1483.74	60S ribosomal protein L23 OS=Rattus norvegicus GN=Rpl23 PE=2 SV=1	RL23
GOAT_ENSBTAP00000004193	0	0	Estradiol 17-beta-dehydrogenase 2 OS=Homo sapiens GN=HSD17B2 PE=1 SV=1	DHB2
GOAT_ENSBTAP00000004195	0.627444	0.291619	Sialic acid-binding Ig-like lectin 10 OS=Homo sapiens GN=SIGLEC10 PE=1 SV=3	SIG10
GOAT_ENSBTAP00000004198	0.617973	0.150248	Homeobox protein MOX-2 OS=Homo sapiens GN=MEOX2 PE=1 SV=2	MEOX2
GOAT_ENSBTAP00000004204	1.39052	1.57827	Small subunit processome component 20 homolog OS=Homo sapiens GN=UTP20 PE=1 SV=3	UTP20
GOAT_ENSBTAP00000004214	0	0	Olfactory receptor 2H1 OS=Homo sapiens GN=OR2H1 PE=2 SV=1	OR2H1
GOAT_ENSBTAP00000004220	3.9063	3.58771	Mitochondrial import receptor subunit TOM34 OS=Pongo abelii GN=TOMM34 PE=2 SV=1	TOM34
GOAT_ENSBTAP00000004221	1.61108	1.71386	Serine/threonine-protein kinase 4 OS=Bos taurus GN=STK4 PE=2 SV=1	STK4
GOAT_ENSBTAP00000004227	109.12	204.73	Tubulin-specific chaperone A OS=Bos taurus GN=TBCA PE=1 SV=3	TBCA
GOAT_ENSBTAP00000004229	48.0775	41.5738	Oxysterols receptor LXR-beta OS=Bos taurus GN=NR1H2 PE=2 SV=2	NR1H2
GOAT_ENSBTAP00000004230-D29	0.747342	1.96145	Zinc finger protein 17 OS=Homo sapiens GN=ZNF17 PE=2 SV=3	ZNF17
GOAT_ENSBTAP00000004230-D6	0.265624	0.261961	Zinc finger protein 418 OS=Homo sapiens GN=ZNF418 PE=1 SV=2	ZN418
GOAT_ENSBTAP00000004231	0.315656	0.513494	Gamma-adducin OS=Homo sapiens GN=ADD3 PE=1 SV=1	ADDG
GOAT_ENSBTAP00000004233	24.519	20.4507	Protein pelota homolog OS=Bos taurus GN=PELO PE=2 SV=2	PELO
GOAT_ENSBTAP00000004240	0.666548	2.48594	Protein kinase C eta type OS=Homo sapiens GN=PRKCH PE=1 SV=4	KPCL
GOAT_ENSBTAP00000004242	0	0	Ankyrin-1 OS=Homo sapiens GN=ANK1 PE=1 SV=3	ANK1
GOAT_ENSBTAP00000004244	0	0	Ankyrin-1 OS=Mus musculus GN=Ank1 PE=1 SV=2	ANK1
GOAT_ENSBTAP00000004247	0.700644	3.64364	DET1- and DDB1-associated protein 1 OS=Gallus gallus GN=DDA1 PE=3 SV=1	DDA1
GOAT_ENSBTAP00000004248	0	0	Olfactory receptor 6B2 OS=Homo sapiens GN=OR6B2 PE=2 SV=2	OR6B2
GOAT_ENSBTAP00000004248-D2	0	0	Olfactory receptor 6B2 OS=Homo sapiens GN=OR6B2 PE=2 SV=2	OR6B2
GOAT_ENSBTAP00000004259	7.03388	7.27854	Vacuolar fusion protein CCZ1 homolog OS=Bos taurus GN=CCZ1 PE=2 SV=1	CCZ1
GOAT_ENSBTAP00000004267	10.5256	10.7586	Twinkle protein, mitochondrial OS=Homo sapiens GN=PEO1 PE=1 SV=1	PEO1
GOAT_ENSBTAP00000004268	20.8617	19.5876	Leucine zipper putative tumor suppressor 2 OS=Bos taurus GN=LZTS2 PE=2 SV=1	LZTS2
GOAT_ENSBTAP00000004272	383.196	489.939	Lactadherin OS=Bos taurus GN=MFGE8 PE=1 SV=2	MFGM
GOAT_ENSBTAP00000004276	117.102	117.06	Peptidyl-tRNA hydrolase ICT1, mitochondrial OS=Bos taurus GN=ICT1 PE=2 SV=1	ICT1
GOAT_ENSBTAP00000004277	5.44913	5.88676	Homeobox protein Hox-C4 OS=Homo sapiens GN=HOXC4 PE=2 SV=2	HXC4
GOAT_ENSBTAP00000004279	0.340565	0.0619599	Neutrophil cytosol factor 1 OS=Bos taurus GN=NCF1 PE=2 SV=1	NCF1
GOAT_ENSBTAP00000004304	1.76281	2.08188	Tubulin polyglutamylase TTLL7 OS=Homo sapiens GN=TTLL7 PE=2 SV=2	TTLL7
GOAT_ENSBTAP00000004317	0.0651467	0.0469967	Baculoviral IAP repeat-containing protein 1 OS=Homo sapiens GN=NAIP PE=1 SV=3	BIRC1
GOAT_ENSBTAP00000004325	3.55003	4.29798	Ribonuclease P protein subunit p40 OS=Bos taurus GN=RPP40 PE=2 SV=2	RPP40
GOAT_ENSBTAP00000004328	0	0.0770793	Arf-GAP with dual PH domain-containing protein 2 OS=Homo sapiens GN=ADAP2 PE=1 SV=1	ADAP2
GOAT_ENSBTAP00000004329	0	0	Visual system homeobox 1 OS=Bos taurus GN=VSX1 PE=2 SV=1	VSX1
GOAT_ENSBTAP00000004332	0	0	Tumor protein D53 OS=Homo sapiens GN=TPD52L1 PE=1 SV=1	TPD53
GOAT_ENSBTAP00000004335	5.38857	7.81768	Leucine-rich repeat and coiled-coil domain-containing protein 1 OS=Homo sapiens GN=LRRCC1 PE=2 SV=2	LRCC1
GOAT_ENSBTAP00000004337	0	0	Docking protein 2 OS=Bos taurus GN=DOK2 PE=2 SV=1	DOK2
GOAT_ENSBTAP00000004342-D11	0	0	Olfactory receptor 1038 OS=Mus musculus GN=Olfr1038 PE=2 SV=1	O1038
GOAT_ENSBTAP00000004362	0	0	Beta-defensin 119 OS=Bos taurus GN=DEFB119 PE=3 SV=1	DB119
GOAT_ENSBTAP00000004364	684.437	1056.59	Endoplasmin OS=Bos taurus GN=HSP90B1 PE=2 SV=1	ENPL
GOAT_ENSBTAP00000004368	0	0	Patatin-like phospholipase domain-containing protein 3 OS=Homo sapiens GN=PNPLA3 PE=1 SV=2	PLPL3
GOAT_ENSBTAP00000004371	1.60396	1.24137	Probable proline racemase OS=Bos taurus PE=2 SV=1	PRCM
GOAT_ENSBTAP00000004373	13.9501	9.16394	JNK1/MAPK8-associated membrane protein OS=Mus musculus GN=Jkamp PE=1 SV=2	JKAMP
GOAT_ENSBTAP00000004377	0.270423	0	Tandem C2 domains nuclear protein OS=Homo sapiens GN=TC2N PE=1 SV=2	TAC2N
GOAT_ENSBTAP00000004379	0	0	Transmembrane protein 174 OS=Homo sapiens GN=TMEM174 PE=2 SV=1	TM174
GOAT_ENSBTAP00000004382	0	0	Potassium channel subfamily K member 15 OS=Rattus norvegicus GN=Kcnk15 PE=2 SV=1	KCNKF
GOAT_ENSBTAP00000004383	0	0	Regulating synaptic membrane exocytosis protein 4 OS=Homo sapiens GN=RIMS4 PE=1 SV=3	RIMS4
GOAT_ENSBTAP00000004389	109.399	128.828	Transcription elongation factor SPT4 OS=Macaca fascicularis GN=SUPT4H1 PE=3 SV=1	SPT4H
GOAT_ENSBTAP00000004392	0.25168	0.0456594	Phosphatidylinositol-4-phosphate 5-kinase-like protein 1 OS=Bos taurus GN=PIP5KL1 PE=2 SV=1	PI5L1
GOAT_ENSBTAP00000004397	0	0	Gamma-aminobutyric acid receptor subunit alpha-5 OS=Bos taurus GN=GABRA5 PE=2 SV=1	GBRA5
GOAT_ENSBTAP00000004398	46.5585	54.3523	Splicing factor 3A subunit 1 OS=Bos taurus GN=SF3A1 PE=2 SV=1	SF3A1
GOAT_ENSBTAP00000004400	5.08888	5.56064	RING finger protein 215 OS=Homo sapiens GN=RNF215 PE=1 SV=2	RN215
GOAT_ENSBTAP00000004401	15.7118	18.7456	Ubiquitin thioesterase ZRANB1 OS=Bos taurus GN=ZRANB1 PE=2 SV=1	ZRAN1
GOAT_ENSBTAP00000004402	1.76474	4.0341	Transcription factor MafB OS=Rattus norvegicus GN=Mafb PE=1 SV=1	MAFB
GOAT_ENSBTAP00000004408	46.9835	68.7959	SWI/SNF-related matrix-associated actin-dependent regulator of chromatin subfamily A member 5 OS=Mus musculus GN=Smarca5 PE=1 SV=1	SMCA5
GOAT_ENSBTAP00000004411	0	0	Protein-arginine deiminase type-2 OS=Homo sapiens GN=PADI2 PE=1 SV=2	PADI2
GOAT_ENSBTAP00000004412	0.408024	0	Profilin-4 OS=Bos taurus GN=PFN4 PE=2 SV=1	PROF4
GOAT_ENSBTAP00000004413	2.35331	3.47926	Quinone oxidoreductase PIG3 OS=Homo sapiens GN=TP53I3 PE=1 SV=2	QORX
GOAT_ENSBTAP00000004419	0	0.43838	Peptidyl-prolyl cis-trans isomerase FKBP1B OS=Homo sapiens GN=FKBP1B PE=1 SV=2	FKB1B
GOAT_ENSBTAP00000004426	0.307364	0.167172	Protein FAM154B OS=Homo sapiens GN=FAM154B PE=2 SV=1	F154B
GOAT_ENSBTAP00000004431	35.6936	54.7974	S-formylglutathione hydrolase OS=Bos taurus GN=ESD PE=2 SV=1	ESTD
GOAT_ENSBTAP00000004433	22.9029	19.6336	Phosphorylase b kinase gamma catalytic chain, testis/liver isoform OS=Bos taurus GN=PHKG2 PE=2 SV=1	PHKG2
GOAT_ENSBTAP00000004437	17.2932	34.8882	E2F-associated phosphoprotein OS=Homo sapiens GN=EAPP PE=1 SV=4	EAPP
GOAT_ENSBTAP00000004442	2.05509	2.6332	Uncharacterized protein C20orf72 OS=Homo sapiens GN=C20orf72 PE=1 SV=1	CT072
GOAT_ENSBTAP00000004465	0.398271	0.649201	Zinc finger and BTB domain-containing protein 43 OS=Homo sapiens GN=ZBTB43 PE=1 SV=1	ZBT43
GOAT_ENSBTAP00000004472	0.654868	0.458672	Ubiquitin carboxyl-terminal hydrolase 46 OS=Pongo abelii GN=USP46 PE=2 SV=1	UBP46
GOAT_ENSBTAP00000004476	0	0	Outer dense fiber protein 1 OS=Bos taurus GN=ODF1 PE=2 SV=1	ODFP1
GOAT_ENSBTAP00000004477	46.0369	37.9086	Cold-inducible RNA-binding protein OS=Pongo abelii GN=CIRBP PE=2 SV=1	CIRBP
GOAT_ENSBTAP00000004485	17.2201	18.698	Cyclic AMP-dependent transcription factor ATF-5 OS=Rattus norvegicus GN=Atf5 PE=1 SV=1	ATF5
GOAT_ENSBTAP00000004486	0.437966	0.345263	Zinc finger protein 606 OS=Homo sapiens GN=ZNF606 PE=2 SV=1	ZN606
GOAT_ENSBTAP00000004487	0.654868	0.917343	Regulator of G-protein signaling 20 OS=Bos taurus GN=RGS20 PE=1 SV=2	RGS20
GOAT_ENSBTAP00000004493	6.1162	5.49648	Solute carrier family 12 member 9 OS=Homo sapiens GN=SLC12A9 PE=1 SV=1	S12A9
GOAT_ENSBTAP00000004510	0	0	Sodium/myo-inositol cotransporter 2 OS=Bos taurus GN=SLC5A11 PE=2 SV=1	SC5AB
GOAT_ENSBTAP00000004526	29.7821	32.7453	UPF0587 protein C1orf123 homolog OS=Bos taurus PE=2 SV=1	CA123
GOAT_ENSBTAP00000004528	12.3698	17.2793	Protein mago nashi homolog OS=Rattus norvegicus GN=Magoh PE=2 SV=1	MGN
GOAT_ENSBTAP00000004530	0	0	Olfactory receptor 4K15 OS=Homo sapiens GN=OR4K15 PE=2 SV=2	OR4KF
GOAT_ENSBTAP00000004530-D2	0	0	Olfactory receptor 4K15 OS=Homo sapiens GN=OR4K15 PE=2 SV=2	OR4KF
GOAT_ENSBTAP00000004530-D9	0	0	Olfactory receptor 4F21 OS=Homo sapiens GN=OR4F21 PE=2 SV=2	O4F21
GOAT_ENSBTAP00000004535	0	0	Interactor protein for cytohesin exchange factors 1 OS=Homo sapiens GN=IPCEF1 PE=1 SV=1	ICEF1
GOAT_ENSBTAP00000004547	7.01002	9.51803	Ectonucleotide pyrophosphatase/phosphodiesterase family member 4 OS=Bos taurus GN=ENPP4 PE=2 SV=1	ENPP4
GOAT_ENSBTAP00000004549	2.86573	2.3559	Phosphatidylinositide phosphatase SAC1 OS=Bos taurus GN=SACM1L PE=2 SV=1	SAC1
GOAT_ENSBTAP00000004550	37.1927	32.4328	DDB1- and CUL4-associated factor 7 OS=Mus musculus GN=Dcaf7 PE=2 SV=1	DCAF7
GOAT_ENSBTAP00000004557	25.893	33.7621	Metalloreductase STEAP2 OS=Homo sapiens GN=STEAP2 PE=1 SV=3	STEA2
GOAT_ENSBTAP00000004564	4.64181	3.49762	Probable serine protease HTRA4 OS=Homo sapiens GN=HTRA4 PE=2 SV=1	HTRA4
GOAT_ENSBTAP00000004568	1.28155	0.366526	Heat shock factor protein 4 OS=Canis familiaris GN=HSF4 PE=2 SV=1	HSF4
GOAT_ENSBTAP00000004579	0.43051	0.780124	Uncharacterized protein KIAA0895-like OS=Homo sapiens GN=KIAA0895L PE=2 SV=1	K895L
GOAT_ENSBTAP00000004583	0.732797	0.571243	Coiled-coil domain-containing protein 62 OS=Homo sapiens GN=CCDC62 PE=1 SV=2	CCD62
GOAT_ENSBTAP00000004585	0	0.0325709	Neutral ceramidase OS=Homo sapiens GN=ASAH2 PE=1 SV=2	ASAH2
GOAT_ENSBTAP00000004601	68.1481	104.862	Neurabin-2 OS=Homo sapiens GN=PPP1R9B PE=1 SV=2	NEB2
GOAT_ENSBTAP00000004604	56.3074	55.4933	Kelch-like ECH-associated protein 1 OS=Sus scrofa GN=KEAP1 PE=3 SV=1	KEAP1
GOAT_ENSBTAP00000004611	9.58749	10.7766	TATA box-binding protein-associated factor RNA polymerase I subunit D OS=Bos taurus GN=TAF1D PE=2 SV=1	TAF1D
GOAT_ENSBTAP00000004617	5.29442	4.97968	Ester hydrolase C11orf54 homolog OS=Bos taurus PE=2 SV=1	CK054
GOAT_ENSBTAP00000004635	0	0	Hemopexin OS=Bos taurus GN=HPX PE=2 SV=1	HEMO
GOAT_ENSBTAP00000004636	10.1179	8.88047	Tripartite motif-containing protein 3 OS=Mus musculus GN=Trim3 PE=1 SV=1	TRIM3
GOAT_ENSBTAP00000004639	9.3772	2.29898	Mitochondrial import inner membrane translocase subunit Tim9 B OS=Bos taurus GN=FXC1 PE=3 SV=1	TIM9B
GOAT_ENSBTAP00000004644	12.3348	8.7355	ATP-dependent RNA helicase DDX19B OS=Homo sapiens GN=DDX19B PE=1 SV=1	DD19B
GOAT_ENSBTAP00000004645	5.5171	5.43954	ATP-dependent RNA helicase DDX19A OS=Bos taurus GN=DDX19A PE=2 SV=1	DD19A
GOAT_ENSBTAP00000004647	0	0	Uncharacterized protein KIAA1644 OS=Homo sapiens GN=KIAA1644 PE=2 SV=2	K1644
GOAT_ENSBTAP00000004651-D3	0.150777	0.122992	Zinc finger protein 323 OS=Homo sapiens GN=ZNF323 PE=2 SV=2	ZN323
GOAT_ENSBTAP00000004656	25.1524	32.7466	Eukaryotic peptide chain release factor GTP-binding subunit ERF3A OS=Homo sapiens GN=GSPT1 PE=1 SV=1	ERF3A
GOAT_ENSBTAP00000004659	0.744438	1.38209	PH and SEC7 domain-containing protein 1 OS=Bos taurus GN=PSD PE=2 SV=1	PSD1
GOAT_ENSBTAP00000004669	3.23615	2.21004	Differentially expressed in FDCP 8 homolog OS=Bos taurus GN=DEF8 PE=2 SV=1	DEFI8
GOAT_ENSBTAP00000004671	0	0	RIB43A-like with coiled-coils protein 2 OS=Bos taurus GN=RIBC2 PE=2 SV=1	RIBC2
GOAT_ENSBTAP00000004672	0	0	Contactin-6 OS=Homo sapiens GN=CNTN6 PE=1 SV=1	CNTN6
GOAT_ENSBTAP00000004673	0	0	Uncharacterized protein C13orf30 homolog OS=Bos taurus PE=2 SV=1	CM030
GOAT_ENSBTAP00000004683	0	0	Zinc finger matrin-type protein 1 OS=Xenopus tropicalis GN=zmat1 PE=2 SV=1	ZMAT1
GOAT_ENSBTAP00000004687	6.60404	5.46872	Zinc finger protein GLI4 OS=Homo sapiens GN=GLI4 PE=1 SV=2	GLI4
GOAT_ENSBTAP00000004690	0	0	Calpain-11 OS=Homo sapiens GN=CAPN11 PE=1 SV=2	CAN11
GOAT_ENSBTAP00000004699	2.06549	23.0508	Dentin matrix protein 4 OS=Mus musculus GN=Fam20c PE=2 SV=1	DMP4
GOAT_ENSBTAP00000004701	19.7216	29.0227	UPF0368 protein Cxorf26 OS=Homo sapiens GN=CXorf26 PE=1 SV=1	CX026
GOAT_ENSBTAP00000004704	0	0	Synaptonemal complex protein 2 OS=Homo sapiens GN=SYCP2 PE=2 SV=2	SYCP2
GOAT_ENSBTAP00000004707	0	0	Keratin-associated protein 13-1 OS=Homo sapiens GN=KRTAP13-1 PE=2 SV=2	KR131
GOAT_ENSBTAP00000004707-D2	0	0	Keratin-associated protein 13-1 OS=Homo sapiens GN=KRTAP13-1 PE=2 SV=2	KR131
GOAT_ENSBTAP00000004707-D5	0	0	Keratin-associated protein 13-1 OS=Homo sapiens GN=KRTAP13-1 PE=2 SV=2	KR131
GOAT_ENSBTAP00000004707-D7	0	0	Keratin-associated protein 13-1 OS=Homo sapiens GN=KRTAP13-1 PE=2 SV=2	KR131
GOAT_ENSBTAP00000004707-D8	0	0	Keratin-associated protein 15-1 OS=Capra hircus GN=KRTAP15-1 PE=2 SV=1	KR151
GOAT_ENSBTAP00000004717	15.4966	11.5963	Probable alpha-ketoglutarate-dependent dioxygenase ABH4 OS=Homo sapiens GN=ALKBH4 PE=1 SV=1	ALKB4
GOAT_ENSBTAP00000004726	0	0	Putative DBH-like monooxygenase protein 2 OS=Homo sapiens GN=MOXD2P PE=5 SV=1	MOXD2
GOAT_ENSBTAP00000004729	0	0	Ciliary neurotrophic factor OS=Sus scrofa GN=CNTF PE=2 SV=1	CNTF
GOAT_ENSBTAP00000004732	0	0	Probable inactive serine protease 58 OS=Bos taurus GN=PRSS58 PE=2 SV=1	PRS58
GOAT_ENSBTAP00000004734	0	0	Aspartoacylase OS=Bos taurus GN=ASPA PE=1 SV=1	ACY2
GOAT_ENSBTAP00000004736	2.84218	0.0772492	24-hydroxycholesterol 7-alpha-hydroxylase OS=Homo sapiens GN=CYP39A1 PE=2 SV=2	CP39A
GOAT_ENSBTAP00000004748	0	0	Gap junction delta-4 protein OS=Homo sapiens GN=GJD4 PE=2 SV=1	CXD4
GOAT_ENSBTAP00000004751	6921.08	5218.52	Peroxiredoxin-1 OS=Bos taurus GN=PRDX1 PE=2 SV=1	PRDX1
GOAT_ENSBTAP00000004752	28.5978	23.7518	Hsp70-binding protein 1 OS=Rattus norvegicus GN=Hspbp1 PE=2 SV=1	HPBP1
GOAT_ENSBTAP00000004764	0	0	Ubiquitin-conjugating enzyme E2 R1 OS=Mus musculus GN=Cdc34 PE=1 SV=1	UB2R1
GOAT_ENSBTAP00000004768	0	0	Reelin OS=Homo sapiens GN=RELN PE=1 SV=3	RELN
GOAT_ENSBTAP00000004771-D4	0	0	Olfactory receptor 9A2 OS=Homo sapiens GN=OR9A2 PE=2 SV=1	OR9A2
GOAT_ENSBTAP00000004797	0	0	DnaJ homolog subfamily B member 13 OS=Homo sapiens GN=DNAJB13 PE=2 SV=1	DJB13
GOAT_ENSBTAP00000004805	14.6676	14.4234	Forkhead box protein K2 OS=Mus musculus GN=Foxk2 PE=2 SV=3	FOXK2
GOAT_ENSBTAP00000004806	2.86661	2.48189	NHL repeat-containing protein 2 OS=Bos taurus GN=NHLRC2 PE=2 SV=1	NHLC2
GOAT_ENSBTAP00000004810	0.32357	0	Mitochondrial uncoupling protein 2 OS=Bos taurus GN=UCP2 PE=2 SV=1	UCP2
GOAT_ENSBTAP00000004811	14.9201	12.9653	WD repeat domain phosphoinositide-interacting protein 3 OS=Homo sapiens GN=WDR45L PE=2 SV=2	WIPI3
GOAT_ENSBTAP00000004815	0.576844	0.274399	Bicaudal D-related protein 1 OS=Homo sapiens GN=CCDC64 PE=2 SV=2	BICR1
GOAT_ENSBTAP00000004817	0.3903	0.318063	Zinc finger protein 3 homolog OS=Homo sapiens GN=ZFP3 PE=2 SV=1	ZFP3
GOAT_ENSBTAP00000004825	2.68949	2.27613	Protein angel homolog 2 OS=Bos taurus GN=ANGEL2 PE=2 SV=1	ANGE2
GOAT_ENSBTAP00000004828	0.0215502	0	Protein FAM83G OS=Homo sapiens GN=FAM83G PE=1 SV=2	FA83G
GOAT_ENSBTAP00000004831	20.5141	10.4038	Protein transport protein Sec23A OS=Bos taurus GN=SEC23A PE=2 SV=1	SC23A
GOAT_ENSBTAP00000004832	4.54676	5.05269	Exportin-4 OS=Homo sapiens GN=XPO4 PE=1 SV=2	XPO4
GOAT_ENSBTAP00000004834	38.0215	23.4168	Protein FAM89B OS=Homo sapiens GN=FAM89B PE=2 SV=1	FA89B
GOAT_ENSBTAP00000004836	147.274	101.703	Endothelial PAS domain-containing protein 1 OS=Homo sapiens GN=EPAS1 PE=1 SV=3	EPAS1
GOAT_ENSBTAP00000004838	0	0	Disintegrin and metalloproteinase domain-containing protein 21 OS=Homo sapiens GN=ADAM21 PE=2 SV=2	ADA21
GOAT_ENSBTAP00000004843	16.291	13.9988	2-hydroxyacyl-CoA lyase 1 OS=Homo sapiens GN=HACL1 PE=1 SV=2	HACL1
GOAT_ENSBTAP00000004844	0	0	Carbohydrate sulfotransferase 1 OS=Homo sapiens GN=CHST1 PE=1 SV=1	CHST1
GOAT_ENSBTAP00000004845	4.57717	4.54548	Tudor domain-containing protein 7 OS=Bos taurus GN=TDRD7 PE=2 SV=1	TDRD7
GOAT_ENSBTAP00000004849	0	0.0546209	Leucine-rich repeat-containing protein 37A2 OS=Homo sapiens GN=LRRC37A2 PE=2 SV=2	L37A2
GOAT_ENSBTAP00000004850	0	0	Bromodomain testis-specific protein OS=Macaca fascicularis GN=BRDT PE=2 SV=2	BRDT
GOAT_ENSBTAP00000004852	0.773411	0.290739	Myotubularin-related protein 9 OS=Homo sapiens GN=MTMR9 PE=1 SV=1	MTMR9
GOAT_ENSBTAP00000004861	0	0	Transmembrane 4 L6 family member 5 OS=Bos taurus GN=TM4SF5 PE=2 SV=1	T4S5
GOAT_ENSBTAP00000004876	3.07182	2.72892	WD repeat-containing protein 48 OS=Bos taurus GN=WDR48 PE=2 SV=1	WDR48
GOAT_ENSBTAP00000004880	7.2723	8.78703	CCR4-NOT transcription complex subunit 2 OS=Homo sapiens GN=CNOT2 PE=1 SV=1	CNOT2
GOAT_ENSBTAP00000004886	1.70465	2.2568	Calcium-binding mitochondrial carrier protein SCaMC-1 OS=Bos taurus GN=SLC25A24 PE=2 SV=1	SCMC1
GOAT_ENSBTAP00000004887	1.32989	1.17326	StAR-related lipid transfer protein 9 OS=Homo sapiens GN=STARD9 PE=2 SV=2	STAR9
GOAT_ENSBTAP00000004890	86.3059	87.6785	DnaJ homolog subfamily A member 2 OS=Bos taurus GN=DNAJA2 PE=2 SV=1	DNJA2
GOAT_ENSBTAP00000004897	26.8636	23.5814	Akirin-2 OS=Bos taurus GN=AKIRIN2 PE=2 SV=1	AKIR2
GOAT_ENSBTAP00000004899	25.102	59.8494	Protein cappuccino homolog OS=Homo sapiens GN=CNO PE=1 SV=1	CNO
GOAT_ENSBTAP00000004903	15.8617	24.501	6-pyruvoyl tetrahydrobiopterin synthase OS=Rattus norvegicus GN=Pts PE=1 SV=1	PTPS
GOAT_ENSBTAP00000004905	0	0	Myosin-Vc OS=Homo sapiens GN=MYO5C PE=1 SV=2	MYO5C
GOAT_ENSBTAP00000004913	0	0	Complement component C8 alpha chain OS=Homo sapiens GN=C8A PE=1 SV=2	CO8A
GOAT_ENSBTAP00000004921	0.0249297	0	Thrombopoietin receptor OS=Homo sapiens GN=MPL PE=1 SV=1	TPOR
GOAT_ENSBTAP00000004925	11.509	14.5712	DnaJ homolog subfamily C member 2 OS=Bos taurus GN=DNAJC2 PE=2 SV=1	DNJC2
GOAT_ENSBTAP00000004927-D4	0	0	Corticosteroid-binding globulin OS=Ovis aries GN=SERPINA6 PE=2 SV=1	CBG
GOAT_ENSBTAP00000004929	7.2554	8.38263	Protein virilizer homolog OS=Homo sapiens GN=KIAA1429 PE=1 SV=2	VIR
GOAT_ENSBTAP00000004932-D2	0	0	Trace amine-associated receptor 5 OS=Mus musculus GN=Taar5 PE=2 SV=1	TAAR5
GOAT_ENSBTAP00000004937-D2	0.540198	0.458925	Guanine nucleotide-binding protein G(o) subunit alpha OS=Xenopus laevis GN=gna0 PE=2 SV=5	GNAO
GOAT_ENSBTAP00000004942	0.0338029	0.110214	Tektin-3 OS=Bos taurus GN=TEKT3 PE=2 SV=1	TEKT3
GOAT_ENSBTAP00000004943	0.734842	0.764904	Leucine-rich repeat-containing protein 27 OS=Homo sapiens GN=LRRC27 PE=2 SV=2	LRC27
GOAT_ENSBTAP00000004948	20.2778	18.7248	Threonyl-tRNA synthetase, mitochondrial OS=Homo sapiens GN=TARS2 PE=1 SV=1	SYTM
GOAT_ENSBTAP00000004954	6.45386	5.91684	Methyl-CpG-binding domain protein 1 OS=Homo sapiens GN=MBD1 PE=1 SV=2	MBD1
GOAT_ENSBTAP00000004955	15.3973	11.0124	Cell differentiation protein RCD1 homolog OS=Rattus norvegicus GN=Rqcd1 PE=1 SV=1	RCD1
GOAT_ENSBTAP00000004963	0	0.121581	EF-hand calcium-binding domain-containing protein 1 OS=Xenopus laevis GN=efcab1 PE=2 SV=1	EFCB1
GOAT_ENSBTAP00000004967	10.1502	4.92862	Mitochondrial chaperone BCS1 OS=Bos taurus GN=BCS1L PE=2 SV=1	BCS1
GOAT_ENSBTAP00000004969	24.8033	22.5057	ER degradation-enhancing alpha-mannosidase-like 2 OS=Homo sapiens GN=EDEM2 PE=1 SV=2	EDEM2
GOAT_ENSBTAP00000004972	13.579	13.0985	E3 ubiquitin-protein ligase RNF25 OS=Bos taurus GN=RNF25 PE=2 SV=1	RNF25
GOAT_ENSBTAP00000004984	265.039	191.396	Proteasome subunit beta type-3 OS=Bos taurus GN=PSMB3 PE=1 SV=3	PSB3
GOAT_ENSBTAP00000004985	4.04592	4.45467	Tyrosine-protein phosphatase non-receptor type 12 OS=Homo sapiens GN=PTPN12 PE=1 SV=3	PTN12
GOAT_ENSBTAP00000004988	0.744365	0.720141	Transmembrane protein 22 OS=Homo sapiens GN=TMEM22 PE=1 SV=3	TMM22
GOAT_ENSBTAP00000004992	38.0122	57.8963	Bone morphogenetic protein 4 OS=Bos taurus GN=BMP4 PE=2 SV=1	BMP4
GOAT_ENSBTAP00000005002	86.9623	120.162	R-spondin-1 OS=Mus musculus GN=Rspo1 PE=1 SV=1	RSPO1
GOAT_ENSBTAP00000005008	2.5578	3.25376	Cell adhesion molecule 1 OS=Mus musculus GN=Cadm1 PE=1 SV=2	CADM1
GOAT_ENSBTAP00000005013	12.455	11.7923	SWI/SNF-related matrix-associated actin-dependent regulator of chromatin subfamily A-like protein 1 OS=Bos taurus GN=SMARCAL1 PE=2 SV=1	SMAL1
GOAT_ENSBTAP00000005015	869.678	844.908	Putative 60S ribosomal protein L37a OS=Rattus norvegicus GN=Rpl37a-ps1 PE=5 SV=2	RL37P
GOAT_ENSBTAP00000005016	1.09973	0.734729	Cysteine/serine-rich nuclear protein 1 OS=Homo sapiens GN=CSRNP1 PE=2 SV=2	CSRN1
GOAT_ENSBTAP00000005018	45.0668	66.2351	Nucleolar GTP-binding protein 2 OS=Homo sapiens GN=GNL2 PE=1 SV=1	NOG2
GOAT_ENSBTAP00000005025	13.4281	10.2518	Cyclin-L1 OS=Homo sapiens GN=CCNL1 PE=1 SV=1	CCNL1
GOAT_ENSBTAP00000005037	4.10454	13.0128	Coiled-coil domain-containing protein 75 OS=Bos taurus GN=CCDC75 PE=2 SV=2	CCD75
GOAT_ENSBTAP00000005039	9.95825	6.5145	Protein FAM113A OS=Homo sapiens GN=FAM113A PE=1 SV=1	F113A
GOAT_ENSBTAP00000005055	10.1678	5.00522	Syntaxin-16 OS=Mus musculus GN=Stx16 PE=1 SV=3	STX16
GOAT_ENSBTAP00000005062	5.37379	5.22368	Peroxisome biogenesis factor 2 OS=Homo sapiens GN=PEX2 PE=1 SV=2	PEX2
GOAT_ENSBTAP00000005065	1.82533	1.46003	Constitutive coactivator of peroxisome proliferator-activated receptor gamma OS=Homo sapiens GN=FAM120B PE=1 SV=1	F120B
GOAT_ENSBTAP00000005072	17.8082	24.1797	Enoyl-CoA hydratase domain-containing protein 1 OS=Bos taurus GN=ECHDC1 PE=2 SV=1	ECHD1
GOAT_ENSBTAP00000005074	0.219303	0.831333	EMILIN-2 OS=Homo sapiens GN=EMILIN2 PE=1 SV=3	EMIL2
GOAT_ENSBTAP00000005079	0	0	Cytidine monophosphate-N-acetylneuraminic acid hydroxylase OS=Pan troglodytes GN=CMAH PE=2 SV=1	CMAH
GOAT_ENSBTAP00000005101	3.36247	3.48093	STAGA complex 65 subunit gamma OS=Homo sapiens GN=SUPT7L PE=1 SV=1	ST65G
GOAT_ENSBTAP00000005112	0	0	SH2 domain-containing protein 4B OS=Homo sapiens GN=SH2D4B PE=2 SV=1	SH24B
GOAT_ENSBTAP00000005113	39.9133	56.7375	DPH3 homolog OS=Bos taurus GN=DPH3 PE=3 SV=1	DPH3
GOAT_ENSBTAP00000005119	0.536773	0.107747	Protein-glutamine gamma-glutamyltransferase K OS=Canis familiaris GN=TGM1 PE=2 SV=1	TGM1
GOAT_ENSBTAP00000005129	0	0	T-cell receptor alpha chain V region CTL-F3 OS=Mus musculus PE=1 SV=1	TVA3
GOAT_ENSBTAP00000005132	8.97467	6.81395	Probable hydrolase PNKD OS=Bos taurus GN=PNKD PE=2 SV=1	PNKD
GOAT_ENSBTAP00000005137	42.3008	31.2813	Transmembrane BAX inhibitor motif-containing protein 1 OS=Homo sapiens GN=TMBIM1 PE=1 SV=2	TMBI1
GOAT_ENSBTAP00000005144	0	0	F-box only protein 27 OS=Homo sapiens GN=FBXO27 PE=1 SV=2	FBX27
GOAT_ENSBTAP00000005146	5.1438	4.16503	Phosphatidylinositol-5-phosphate 4-kinase type-2 gamma OS=Bos taurus GN=PIP4K2C PE=2 SV=1	PI42C
GOAT_ENSBTAP00000005147	0.0567608	0	Uncharacterized protein C2orf62 OS=Homo sapiens GN=C2orf62 PE=2 SV=1	CB062
GOAT_ENSBTAP00000005160	0.806235	1.01626	F-box/LRR-repeat protein 2 OS=Bos taurus GN=FBXL2 PE=2 SV=1	FBXL2
GOAT_ENSBTAP00000005162	8.24655	8.08819	Transmembrane protein 220 OS=Mus musculus GN=Tmem220 PE=2 SV=1	TM220
GOAT_ENSBTAP00000005164	0	0	Sorting nexin-20 OS=Bos taurus GN=SNX20 PE=2 SV=1	SNX20
GOAT_ENSBTAP00000005165	15.4843	5.30058	Rho GTPase-activating protein 24 OS=Homo sapiens GN=ARHGAP24 PE=1 SV=2	RHG24
GOAT_ENSBTAP00000005166	0.524172	0.200363	Centriolar coiled-coil protein of 110 kDa OS=Homo sapiens GN=CCP110 PE=1 SV=3	CP110
GOAT_ENSBTAP00000005171	9.22002	13.6282	Lipoyltransferase 1, mitochondrial OS=Bos taurus GN=LIPT1 PE=1 SV=1	LIPT
GOAT_ENSBTAP00000005174	196.997	133.822	Ubiquitin thioesterase OTUB1 OS=Rattus norvegicus GN=Otub1 PE=1 SV=1	OTUB1
GOAT_ENSBTAP00000005179	5.64666	8.69523	MIT domain-containing protein 1 OS=Homo sapiens GN=MITD1 PE=1 SV=1	MITD1
GOAT_ENSBTAP00000005180	0.92603	0.720292	Alpha-sarcoglycan OS=Homo sapiens GN=SGCA PE=1 SV=1	SGCA
GOAT_ENSBTAP00000005181	9.69283	7.96877	Upstream-binding protein 1 OS=Mus musculus GN=Ubp1 PE=1 SV=1	UBIP1
GOAT_ENSBTAP00000005195	10.8749	9.79726	VIP36-like protein OS=Bos taurus GN=LMAN2L PE=2 SV=1	LMA2L
GOAT_ENSBTAP00000005204	32.1595	29.7194	CXXC-type zinc finger protein 5 OS=Pongo abelii GN=CXXC5 PE=2 SV=1	CXXC5
GOAT_ENSBTAP00000005207	0.0665295	0.325343	Putative protein TPRXL OS=Homo sapiens GN=TPRXL PE=5 SV=2	TPRXL
GOAT_ENSBTAP00000005208	0.472712	1.18819	Coiled-coil domain-containing protein 15 OS=Homo sapiens GN=CCDC15 PE=2 SV=2	CCD15
GOAT_ENSBTAP00000005212	5.27922	4.55432	Inositol 1,4,5-triphosphate receptor-interacting protein OS=Bos taurus GN=ITPRIP PE=2 SV=1	IPRI
GOAT_ENSBTAP00000005214	24.2348	24.1375	60S ribosomal protein L7-like 1 OS=Sus scrofa GN=RPL7L1 PE=3 SV=1	RL7L
GOAT_ENSBTAP00000005216	0	0.0490637	LIM/homeobox protein Lhx4 OS=Mus musculus GN=Lhx4 PE=2 SV=4	LHX4
GOAT_ENSBTAP00000005218	0.0144349	0.00311928	Hydrocephalus-inducing protein homolog OS=Homo sapiens GN=HYDIN PE=1 SV=3	HYDIN
GOAT_ENSBTAP00000005220	17.0991	21.5926	Ubiquitin-conjugating enzyme E2 D4 OS=Homo sapiens GN=UBE2D4 PE=1 SV=1	UB2D4
GOAT_ENSBTAP00000005227	0	0	Coagulation factor IX (Fragment) OS=Bos taurus GN=F9 PE=1 SV=1	FA9
GOAT_ENSBTAP00000005233	0	0	Proto-oncogene DBL OS=Homo sapiens GN=MCF2 PE=1 SV=3	MCF2
GOAT_ENSBTAP00000005236	3.26538	3.63306	N-acetylgalactosamine kinase OS=Homo sapiens GN=GALK2 PE=1 SV=1	GALK2
GOAT_ENSBTAP00000005239	40.3444	21.2308	Keratinocyte growth factor OS=Cervus elaphus GN=FGF7 PE=2 SV=1	FGF7
GOAT_ENSBTAP00000005242	3.15148	3.76408	Histone acetyltransferase MYST3 OS=Homo sapiens GN=MYST3 PE=1 SV=2	MYST3
GOAT_ENSBTAP00000005249	0	0	Proline-rich protein 9 OS=Bos taurus GN=PRR9 PE=4 SV=2	PRR9
GOAT_ENSBTAP00000005250	1.01692	1.13023	Melanocyte protein PMEL OS=Bos taurus GN=PMEL PE=2 SV=2	PMEL
GOAT_ENSBTAP00000005252	3.22082	1.52691	Cyclin-dependent kinase 2 OS=Bos taurus GN=CDK2 PE=2 SV=1	CDK2
GOAT_ENSBTAP00000005255	0.529984	1.02635	UPF0577 protein KIAA1324-like OS=Homo sapiens GN=KIAA1324L PE=2 SV=2	K132L
GOAT_ENSBTAP00000005261	0.0778637	0.0423534	Ligand-dependent corepressor OS=Homo sapiens GN=LCOR PE=1 SV=2	LCOR
GOAT_ENSBTAP00000005265	1.41133	1.1808	DNA polymerase kappa OS=Homo sapiens GN=POLK PE=1 SV=1	POLK
GOAT_ENSBTAP00000005277	6.30504	5.31312	Gap junction gamma-1 protein OS=Bos taurus GN=GJC1 PE=2 SV=1	CXG1
GOAT_ENSBTAP00000005279	120.488	76.1125	Transcription factor AP-1 OS=Coturnix coturnix japonica GN=JUN PE=2 SV=1	JUN
GOAT_ENSBTAP00000005280	0.0350169	0	4-aminobutyrate aminotransferase, mitochondrial OS=Sus scrofa GN=ABAT PE=1 SV=2	GABT
GOAT_ENSBTAP00000005281	2.38106	2.10615	Probable ATP-dependent RNA helicase DHX35 OS=Homo sapiens GN=DHX35 PE=1 SV=2	DHX35
GOAT_ENSBTAP00000005282	0	0	UDP-glucuronosyltransferase 2C1 (Fragment) OS=Oryctolagus cuniculus GN=UGT2C1 PE=2 SV=1	UD2C1
GOAT_ENSBTAP00000005286	0	0	Leukocyte immunoglobulin-like receptor subfamily A member 5 OS=Homo sapiens GN=LILRA5 PE=1 SV=1	LIRA5
GOAT_ENSBTAP00000005295	0	0	Epigen OS=Homo sapiens GN=EPGN PE=1 SV=2	EPGN
GOAT_ENSBTAP00000005296	72.5758	90.8602	Ribosome maturation protein SBDS OS=Bos taurus GN=SBDS PE=2 SV=1	SBDS
GOAT_ENSBTAP00000005300	11.8957	9.44019	Poly(A) polymerase alpha OS=Bos taurus GN=PAPOLA PE=1 SV=3	PAPOA
GOAT_ENSBTAP00000005303	0.334933	0.363457	PP2C-like domain-containing protein C3orf48 OS=Homo sapiens GN=C3orf48 PE=2 SV=2	CC048
GOAT_ENSBTAP00000005307	0	0	Plasma serine protease inhibitor OS=Bos taurus GN=SERPINA5 PE=1 SV=1	IPSP
GOAT_ENSBTAP00000005311	13.5362	11.2129	3'(2'),5'-bisphosphate nucleotidase 1 OS=Bos taurus GN=BPNT1 PE=2 SV=1	BPNT1
GOAT_ENSBTAP00000005317	0	0	Olfactory receptor 7A17 OS=Homo sapiens GN=OR7A17 PE=2 SV=1	OR7AH
GOAT_ENSBTAP00000005320-D29	0	0	Olfactory receptor 4C11 OS=Homo sapiens GN=OR4C11 PE=2 SV=1	OR4CB
GOAT_ENSBTAP00000005323	12.8714	18.2882	Isopentenyl-diphosphate Delta-isomerase 1 OS=Bos taurus GN=IDI1 PE=2 SV=2	IDI1
GOAT_ENSBTAP00000005327	76.2824	96.8216	14-3-3 protein gamma OS=Rattus norvegicus GN=Ywhag PE=1 SV=2	1433G
GOAT_ENSBTAP00000005332	0	0	Protocadherin Fat 3 OS=Homo sapiens GN=FAT3 PE=2 SV=2	FAT3
GOAT_ENSBTAP00000005344	0.749827	0.5175	General transcription factor 3C polypeptide 4 OS=Homo sapiens GN=GTF3C4 PE=1 SV=2	TF3C4
GOAT_ENSBTAP00000005348	63.4204	3.91577	SPARC-like protein 1 OS=Homo sapiens GN=SPARCL1 PE=1 SV=2	SPRL1
GOAT_ENSBTAP00000005354	2.859	2.69515	UPF0364 protein C6orf211 homolog OS=Bos taurus PE=2 SV=1	CF211
GOAT_ENSBTAP00000005368	5.20098	7.53435	PRKR-interacting protein 1 OS=Bos taurus GN=PRKRIP1 PE=2 SV=1	PKRI1
GOAT_ENSBTAP00000005370	1.0969	0.109753	Rho-related GTP-binding protein RhoG OS=Mus musculus GN=Rhog PE=2 SV=1	RHOG
GOAT_ENSBTAP00000005375	14.9127	16.3517	Guanidinoacetate N-methyltransferase OS=Bos taurus GN=GAMT PE=2 SV=1	GAMT
GOAT_ENSBTAP00000005378	2.9768	2.75641	Mitogen-activated protein kinase kinase kinase 11 OS=Homo sapiens GN=MAP3K11 PE=1 SV=1	M3K11
GOAT_ENSBTAP00000005379	13.023	12.515	5-azacytidine-induced protein 2 OS=Bos taurus GN=AZI2 PE=2 SV=1	AZI2
GOAT_ENSBTAP00000005398	5.43446	4.37149	Coproporphyrinogen-III oxidase, mitochondrial OS=Homo sapiens GN=CPOX PE=1 SV=3	HEM6
GOAT_ENSBTAP00000005408	17.2244	17.3481	Ras-related protein Rap-2c OS=Mus musculus GN=Rap2c PE=1 SV=1	RAP2C
GOAT_ENSBTAP00000005411	0	0	Uncharacterized protein C8orf74 homolog OS=Bos taurus PE=2 SV=1	CH074
GOAT_ENSBTAP00000005413	0.0662282	0.143938	Nuclear factor erythroid 2-related factor 3 OS=Homo sapiens GN=NFE2L3 PE=1 SV=1	NF2L3
GOAT_ENSBTAP00000005416	0.805069	0.8476	Transcription regulator protein BACH1 OS=Homo sapiens GN=BACH1 PE=1 SV=2	BACH1
GOAT_ENSBTAP00000005418	0.405557	0.247534	Protein kinase-like protein SgK071 OS=Homo sapiens GN=SGK071 PE=2 SV=4	SGK71
GOAT_ENSBTAP00000005429	0	0	Y-box-binding protein 2-A OS=Xenopus laevis GN=ybx2-a PE=1 SV=3	YBX2A
GOAT_ENSBTAP00000005438	1.42364	2.55675	Ski-like protein OS=Pongo abelii GN=SKIL PE=2 SV=1	SKIL
GOAT_ENSBTAP00000005441	2.39437	1.57515	Spermatogenesis-associated protein 20 OS=Homo sapiens GN=SPATA20 PE=1 SV=3	SPT20
GOAT_ENSBTAP00000005451	8.32808	6.77129	Citrate lyase subunit beta-like protein, mitochondrial OS=Homo sapiens GN=CLYBL PE=2 SV=2	CLYBL
GOAT_ENSBTAP00000005452-D3	0	0	Hemoglobin subunit epsilon-2 OS=Capra hircus GN=HBE2 PE=2 SV=2	HBE2
GOAT_ENSBTAP00000005452-D4	0	0	Hemoglobin subunit epsilon-1 OS=Capra hircus GN=HBE1 PE=2 SV=2	HBE1
GOAT_ENSBTAP00000005469	0	0	4-hydroxyphenylpyruvate dioxygenase OS=Bos taurus GN=HPD PE=2 SV=3	HPPD
GOAT_ENSBTAP00000005472	1.03863	0.100134	Peroxisomal acyl-coenzyme A oxidase 2 OS=Homo sapiens GN=ACOX2 PE=1 SV=1	ACOX2
GOAT_ENSBTAP00000005477	0.0260085	0.098543	WD repeat-containing protein 66 OS=Homo sapiens GN=WDR66 PE=1 SV=2	WDR66
GOAT_ENSBTAP00000005481	0.360621	0.79696	B-cell CLL/lymphoma 7 protein family member A OS=Homo sapiens GN=BCL7A PE=1 SV=1	BCL7A
GOAT_ENSBTAP00000005486	12.4153	8.28458	MLX-interacting protein OS=Homo sapiens GN=MLXIP PE=1 SV=2	MLXIP
GOAT_ENSBTAP00000005488	2.40203	2.49531	Rho GTPase-activating protein 29 OS=Bos taurus GN=ARHGAP29 PE=2 SV=1	RHG29
GOAT_ENSBTAP00000005489	7.13962	7.96909	Vascular endothelial zinc finger 1 OS=Homo sapiens GN=VEZF1 PE=1 SV=2	VEZF1
GOAT_ENSBTAP00000005490	0	0	Leucine-rich repeat-containing protein 43 OS=Homo sapiens GN=LRRC43 PE=2 SV=2	LRC43
GOAT_ENSBTAP00000005494	0	0	UDP-GlcNAc:betaGal beta-1,3-N-acetylglucosaminyltransferase 4 OS=Homo sapiens GN=B3GNT4 PE=2 SV=1	B3GN4
GOAT_ENSBTAP00000005508	7.54801	5.4227	Vacuolar protein sorting-associated protein 33A OS=Homo sapiens GN=VPS33A PE=1 SV=1	VP33A
GOAT_ENSBTAP00000005521	0	0	Actin, alpha skeletal muscle 2 OS=Xenopus laevis GN=act2 PE=2 SV=1	ACT2
GOAT_ENSBTAP00000005522	97.3835	68.8362	Tumor necrosis factor receptor superfamily member 1A OS=Bos taurus GN=TNFRSF1A PE=2 SV=1	TNR1A
GOAT_ENSBTAP00000005523	110.106	30.2207	Retinoic acid receptor responder protein 2 OS=Bos taurus GN=RARRES2 PE=2 SV=1	RARR2
GOAT_ENSBTAP00000005525	0.181307	0.22486	Mitogen-activated protein kinase kinase kinase 2 OS=Homo sapiens GN=MAP3K2 PE=1 SV=2	M3K2
GOAT_ENSBTAP00000005528	0	0	60S ribosomal protein L27 OS=Rattus norvegicus GN=Rpl27 PE=2 SV=2	RL27
GOAT_ENSBTAP00000005532	2.64314	2.53712	Serine racemase OS=Bos taurus GN=SRR PE=2 SV=1	SRR
GOAT_ENSBTAP00000005534	6.98702	10.7679	Pre-rRNA-processing protein TSR1 homolog OS=Homo sapiens GN=TSR1 PE=1 SV=1	TSR1
GOAT_ENSBTAP00000005549	0.440207	0.814852	Probetacellulin OS=Bos taurus GN=BTC PE=2 SV=1	BTC
GOAT_ENSBTAP00000005550	0	0.0711742	Serine protease 45 OS=Bos taurus GN=PRSS45 PE=2 SV=1	PRS45
GOAT_ENSBTAP00000005552	0	0	Glucose-6-phosphatase 2 OS=Homo sapiens GN=G6PC2 PE=1 SV=1	G6PC2
GOAT_ENSBTAP00000005554	5.68421	3.15145	Transforming acidic coiled-coil-containing protein 1 OS=Homo sapiens GN=TACC1 PE=1 SV=2	TACC1
GOAT_ENSBTAP00000005558	23.6481	19.7822	Acyl-protein thioesterase 1 OS=Bos taurus GN=LYPLA1 PE=2 SV=1	LYPA1
GOAT_ENSBTAP00000005577	19.2968	10.4576	Hippocalcin-like protein 1 OS=Ovis aries GN=HPCAL1 PE=2 SV=1	HPCL1
GOAT_ENSBTAP00000005590	1367.31	934.261	Trafficking protein particle complex subunit 5 OS=Homo sapiens GN=TRAPPC5 PE=1 SV=1	TPPC5
GOAT_ENSBTAP00000005595-D2	0	0	Cystatin-F OS=Homo sapiens GN=CST7 PE=1 SV=1	CYTF
GOAT_ENSBTAP00000005603	6.19745	7.67914	Adipocyte plasma membrane-associated protein OS=Bos taurus GN=APMAP PE=2 SV=1	APMAP
GOAT_ENSBTAP00000005604	28.1838	11.8059	Sushi repeat-containing protein SRPX OS=Homo sapiens GN=SRPX PE=2 SV=1	SRPX
GOAT_ENSBTAP00000005615	7.30487	8.26835	Liprin-beta-1 OS=Homo sapiens GN=PPFIBP1 PE=1 SV=2	LIPB1
GOAT_ENSBTAP00000005618	0	0	Glutathione S-transferase A1 OS=Bos taurus GN=GSTA1 PE=2 SV=3	GSTA1
GOAT_ENSBTAP00000005621	6.88222	9.00791	Ellis-van Creveld syndrome protein OS=Homo sapiens GN=EVC PE=1 SV=1	EVC
GOAT_ENSBTAP00000005622	4.82819	4.0967	Probable ATP-dependent RNA helicase DDX28 OS=Homo sapiens GN=DDX28 PE=2 SV=2	DDX28
GOAT_ENSBTAP00000005623	4.44137	6.97184	Cell division control protein 45 homolog OS=Homo sapiens GN=CDC45 PE=1 SV=1	CDC45
GOAT_ENSBTAP00000005627	8.19751	6.58244	Septin-11 OS=Macaca fascicularis GN=SEPT11 PE=2 SV=3	2013-09-11
GOAT_ENSBTAP00000005628	52.3225	53.188	NADH dehydrogenase [ubiquinone] 1 alpha subcomplex subunit 8 OS=Bos taurus GN=NDUFA8 PE=1 SV=2	NDUA8
GOAT_ENSBTAP00000005632	0	0	MORN repeat-containing protein 5 OS=Bos taurus GN=MORN5 PE=2 SV=1	MORN5
GOAT_ENSBTAP00000005639	19.4723	27.7732	Probable methyltransferase C20orf7 homolog, mitochondrial OS=Pongo abelii PE=2 SV=1	CT007
GOAT_ENSBTAP00000005640	0.0258095	0	Very long-chain acyl-CoA synthetase OS=Homo sapiens GN=SLC27A2 PE=1 SV=2	S27A2
GOAT_ENSBTAP00000005646	17.0082	20.5279	Vacuolar protein-sorting-associated protein 36 OS=Bos taurus GN=VPS36 PE=2 SV=1	VPS36
GOAT_ENSBTAP00000005650	0	0	Homeobox even-skipped homolog protein 2 OS=Homo sapiens GN=EVX2 PE=2 SV=2	EVX2
GOAT_ENSBTAP00000005656	134.237	140.219	Vigilin OS=Mus musculus GN=Hdlbp PE=1 SV=1	VIGLN
GOAT_ENSBTAP00000005659	4.04338	4.47157	Sideroflexin-2 OS=Bos taurus GN=SFXN2 PE=2 SV=2	SFXN2
GOAT_ENSBTAP00000005667	25.6484	23.5628	Carbohydrate sulfotransferase 10 OS=Pongo abelii GN=CHST10 PE=2 SV=1	CHSTA
GOAT_ENSBTAP00000005668	3.62352	3.19498	RELT-like protein 1 OS=Bos taurus GN=RELL1 PE=2 SV=1	RELL1
GOAT_ENSBTAP00000005670	6.75018	6.45853	Pygopus homolog 2 OS=Homo sapiens GN=PYGO2 PE=1 SV=2	PYGO2
GOAT_ENSBTAP00000005677	18.432	16.9467	Nicastrin OS=Homo sapiens GN=NCSTN PE=1 SV=2	NICA
GOAT_ENSBTAP00000005681	0.0365788	0.0396377	Coiled-coil domain-containing protein 87 OS=Homo sapiens GN=CCDC87 PE=2 SV=2	CCD87
GOAT_ENSBTAP00000005682	3.55217	4.72962	Tetratricopeptide repeat protein 21B OS=Homo sapiens GN=TTC21B PE=2 SV=2	TT21B
GOAT_ENSBTAP00000005683	16.5379	16.687	Copper chaperone for superoxide dismutase OS=Homo sapiens GN=CCS PE=1 SV=1	CCS
GOAT_ENSBTAP00000005688	48.642	44.0422	39S ribosomal protein L21, mitochondrial OS=Bos taurus GN=MRPL21 PE=1 SV=1	RM21
GOAT_ENSBTAP00000005693	0	0	High affinity choline transporter 1 OS=Homo sapiens GN=SLC5A7 PE=2 SV=1	SC5A7
GOAT_ENSBTAP00000005698	0	0	Roundabout homolog 4 OS=Homo sapiens GN=ROBO4 PE=1 SV=1	ROBO4
GOAT_ENSBTAP00000005708-D5	0	0	Olfactory receptor 18 OS=Mus musculus GN=Olfr18 PE=2 SV=2	OLF18
GOAT_ENSBTAP00000005713	0.0717517	0.312049	Antithrombin-III OS=Ovis aries GN=SERPINC1 PE=2 SV=1	ANT3
GOAT_ENSBTAP00000005722	4.78647	4.71938	Coenzyme Q-binding protein COQ10 homolog A, mitochondrial OS=Homo sapiens GN=COQ10A PE=2 SV=2	CQ10A
GOAT_ENSBTAP00000005725	0.445618	0.335321	Threonine synthase-like 2 OS=Pongo abelii GN=THNSL2 PE=2 SV=1	THNS2
GOAT_ENSBTAP00000005730	28.3648	21.9741	Citrate synthase, mitochondrial OS=Bos taurus GN=CS PE=2 SV=1	CISY
GOAT_ENSBTAP00000005733	304.857	307.586	Protein canopy homolog 2 OS=Homo sapiens GN=CNPY2 PE=1 SV=1	CNPY2
GOAT_ENSBTAP00000005736	1.1552	1.76284	Epithelial splicing regulatory protein 2 OS=Mus musculus GN=Esrp2 PE=2 SV=1	ESRP2
GOAT_ENSBTAP00000005747	89.5517	53.1468	Protein ETHE1, mitochondrial OS=Bos taurus GN=ETHE1 PE=2 SV=1	ETHE1
GOAT_ENSBTAP00000005749	4.79119	6.15051	Signal transducer and activator of transcription 2 OS=Sus scrofa GN=STAT2 PE=2 SV=1	STAT2
GOAT_ENSBTAP00000005750	0	0	Tumor-associated calcium signal transducer 2 OS=Homo sapiens GN=TACSTD2 PE=1 SV=3	TACD2
GOAT_ENSBTAP00000005751	0	0	Apolipoprotein F OS=Homo sapiens GN=APOF PE=1 SV=2	APOF
GOAT_ENSBTAP00000005760	4.61855	3.56406	Poly(A) RNA polymerase, mitochondrial OS=Homo sapiens GN=MTPAP PE=1 SV=1	PAPD1
GOAT_ENSBTAP00000005771	0.0670207	0.0969082	Leucine-rich repeat neuronal protein 3 OS=Homo sapiens GN=LRRN3 PE=2 SV=1	LRRN3
GOAT_ENSBTAP00000005775	4.95561	4.55596	UDP-glucose:glycoprotein glucosyltransferase 2 OS=Homo sapiens GN=UGGT2 PE=1 SV=4	UGGG2
GOAT_ENSBTAP00000005784	0	0	Cysteine-rich secretory protein LCCL domain-containing 1 OS=Homo sapiens GN=CRISPLD1 PE=1 SV=1	CRLD1
GOAT_ENSBTAP00000005789	134.725	180.776	Nuclear migration protein nudC OS=Bos taurus GN=NUDC PE=2 SV=1	NUDC
GOAT_ENSBTAP00000005791-D2	0	0	Calcium-dependent phospholipase A2 OS=Homo sapiens GN=PLA2G5 PE=1 SV=1	PA2G5
GOAT_ENSBTAP00000005794	3.23391	2.89067	Bromo adjacent homology domain-containing 1 protein OS=Homo sapiens GN=BAHD1 PE=1 SV=2	BAHD1
GOAT_ENSBTAP00000005810	0	0.12121	Chordin-like protein 1 OS=Homo sapiens GN=CHRDL1 PE=2 SV=1	CRDL1
GOAT_ENSBTAP00000005815	14.1054	9.12451	Lysosomal thioesterase PPT2 OS=Bos taurus GN=PPT2 PE=2 SV=1	PPT2
GOAT_ENSBTAP00000005817	0.371202	0.0813123	Epidermal growth factor-like protein 8 OS=Sus scrofa GN=EGFL8 PE=4 SV=1	EGFL8
GOAT_ENSBTAP00000005821	16.0476	11.485	1-acyl-sn-glycerol-3-phosphate acyltransferase alpha OS=Bos taurus GN=AGPAT1 PE=2 SV=1	PLCA
GOAT_ENSBTAP00000005822	0	0	Solute carrier family 15 member 1 OS=Canis familiaris GN=SLC15A1 PE=2 SV=2	S15A1
GOAT_ENSBTAP00000005823	11.9019	14.6056	Xaa-Pro aminopeptidase 1 OS=Bos taurus GN=XPNPEP1 PE=2 SV=1	XPP1
GOAT_ENSBTAP00000005825	0	0	Interferon-induced very large GTPase 1 OS=Homo sapiens GN=GVINP1 PE=2 SV=2	GVIN1
GOAT_ENSBTAP00000005837	16.6949	14.181	Importin-9 OS=Homo sapiens GN=IPO9 PE=1 SV=3	IPO9
GOAT_ENSBTAP00000005845-D2	26.4971	11.8729	Transmembrane protein 45A OS=Homo sapiens GN=TMEM45A PE=2 SV=1	TM45A
GOAT_ENSBTAP00000005850	2.71732	2.39423	Oral-facial-digital syndrome 1 protein OS=Homo sapiens GN=OFD1 PE=1 SV=1	OFD1
GOAT_ENSBTAP00000005853	0	0	Neuronal PAS domain-containing protein 3 OS=Homo sapiens GN=NPAS3 PE=2 SV=1	NPAS3
GOAT_ENSBTAP00000005857	190.164	150.089	ER lumen protein retaining receptor 1 OS=Bos taurus GN=KDELR1 PE=2 SV=2	ERD21
GOAT_ENSBTAP00000005861	0.297191	0.938409	Uncharacterized protein C17orf53 OS=Homo sapiens GN=C17orf53 PE=2 SV=1	CQ053
GOAT_ENSBTAP00000005893	0.855525	0.63055	Beta-1,4 N-acetylgalactosaminyltransferase 1 OS=Homo sapiens GN=B4GALNT1 PE=1 SV=2	B4GN1
GOAT_ENSBTAP00000005894	17.8792	24.2686	Ubiquitin-like modifier-activating enzyme 5 OS=Bos taurus GN=UBA5 PE=2 SV=1	UBA5
GOAT_ENSBTAP00000005903	0	0	Pro-neuropeptide Y OS=Ovis aries GN=NPY PE=1 SV=2	NPY
GOAT_ENSBTAP00000005921	0	0	Protein FAM163B OS=Homo sapiens GN=FAM163B PE=2 SV=1	F163B
GOAT_ENSBTAP00000005924	0	0	Dopamine beta-hydroxylase OS=Bos taurus GN=DBH PE=1 SV=2	DOPO
GOAT_ENSBTAP00000005925	0.0420472	0.045587	Sarcosine dehydrogenase, mitochondrial OS=Homo sapiens GN=SARDH PE=1 SV=1	SARDH
GOAT_ENSBTAP00000005929	12.4579	2.05801	Potassium channel subfamily K member 1 OS=Bos taurus GN=KCNK1 PE=2 SV=1	KCNK1
GOAT_ENSBTAP00000005936	2.15035	1.83201	Probable methyltransferase TARBP1 OS=Homo sapiens GN=TARBP1 PE=1 SV=1	TARB1
GOAT_ENSBTAP00000005965	0	0	Uncharacterized protein C6orf15 OS=Homo sapiens GN=C6orf15 PE=2 SV=3	CF015
GOAT_ENSBTAP00000005967	0.894081	0.935598	Zinc finger protein 596 OS=Homo sapiens GN=ZNF596 PE=2 SV=2	ZN596
GOAT_ENSBTAP00000005968	0.377336	7.45246	Lysophosphatidic acid receptor 5 OS=Bos taurus GN=LPAR5 PE=2 SV=1	LPAR5
GOAT_ENSBTAP00000005969	0	0	Protein FAM78A OS=Mus musculus GN=Fam78a PE=2 SV=1	FA78A
GOAT_ENSBTAP00000005970	21.0827	22.9663	NEDD8 ultimate buster 1 OS=Homo sapiens GN=NUB1 PE=1 SV=2	NUB1
GOAT_ENSBTAP00000005975	0	0	Oxidized low-density lipoprotein receptor 1 OS=Bos taurus GN=OLR1 PE=1 SV=1	OLR1
GOAT_ENSBTAP00000005982	391.142	581.308	Tropomyosin alpha-1 chain OS=Xenopus laevis GN=tpm1 PE=2 SV=1	TPM1
GOAT_ENSBTAP00000005983	283.598	321.645	F-actin-capping protein subunit beta OS=Bos taurus GN=CAPZB PE=1 SV=1	CAPZB
GOAT_ENSBTAP00000005986	0	0	Dehydrogenase/reductase SDR family member 9 OS=Bos taurus GN=DHRS9 PE=2 SV=1	DHRS9
GOAT_ENSBTAP00000005988	0	0	Low-density lipoprotein receptor-related protein 2 OS=Homo sapiens GN=LRP2 PE=1 SV=3	LRP2
GOAT_ENSBTAP00000005990	2.03002	2.71408	Elongator complex protein 4 OS=Bos taurus GN=ELP4 PE=2 SV=1	ELP4
GOAT_ENSBTAP00000005993	0.267212	0	C-type lectin domain family 4 member K OS=Homo sapiens GN=CD207 PE=1 SV=2	CLC4K
GOAT_ENSBTAP00000005994	0.521381	0	Paired box protein Pax-6 OS=Bos taurus GN=PAX6 PE=2 SV=1	PAX6
GOAT_ENSBTAP00000006002	0	0	GLIPR1-like protein 1 OS=Bos taurus GN=GLIPR1L1 PE=2 SV=1	GPRL1
GOAT_ENSBTAP00000006004	4.79656	4.00768	U4/U6 small nuclear ribonucleoprotein Prp4 OS=Bos taurus GN=PRPF4 PE=2 SV=1	PRP4
GOAT_ENSBTAP00000006005	0.139728	0	RING finger protein 183 OS=Bos taurus GN=RNF183 PE=2 SV=1	RN183
GOAT_ENSBTAP00000006007	0	0	2-hydroxyacylsphingosine 1-beta-galactosyltransferase OS=Homo sapiens GN=UGT8 PE=2 SV=2	CGT
GOAT_ENSBTAP00000006008	0.906921	0.883274	Hyccin OS=Homo sapiens GN=FAM126A PE=1 SV=2	HYCCI
GOAT_ENSBTAP00000006011	0.333314	0.131641	Leucine-rich repeat LGI family member 3 OS=Pan troglodytes GN=LGI3 PE=2 SV=1	LGI3
GOAT_ENSBTAP00000006013	0	0	Membrane-spanning 4-domains subfamily A member 7 OS=Homo sapiens GN=MS4A7 PE=1 SV=1	MS4A7
GOAT_ENSBTAP00000006018	0	0	Collagen alpha-1(XX) chain OS=Mus musculus GN=Col20a1 PE=2 SV=3	COKA1
GOAT_ENSBTAP00000006024	0	0	Intermediate conductance calcium-activated potassium channel protein 4 OS=Homo sapiens GN=KCNN4 PE=1 SV=1	KCNN4
GOAT_ENSBTAP00000006026	45.0489	60.3742	Peptidyl-prolyl cis-trans isomerase H OS=Homo sapiens GN=PPIH PE=1 SV=1	PPIH
GOAT_ENSBTAP00000006027	0	0.0596209	Lipid phosphate phosphatase-related protein type 5 OS=Homo sapiens GN=LPPR5 PE=2 SV=2	LPPR5
GOAT_ENSBTAP00000006029	0	0	Matrilysin OS=Homo sapiens GN=MMP7 PE=1 SV=1	MMP7
GOAT_ENSBTAP00000006031	0	0	Glycosyl-phosphatidylinositol-anchored molecule-like protein OS=Homo sapiens GN=GML PE=2 SV=1	GML
GOAT_ENSBTAP00000006032	0.792662	0.558795	Serine/threonine-protein kinase pim-2 OS=Mus musculus GN=Pim2 PE=1 SV=1	PIM2
GOAT_ENSBTAP00000006036	11.1642	14.9733	Golgin subfamily A member 5 OS=Homo sapiens GN=GOLGA5 PE=1 SV=3	GOGA5
GOAT_ENSBTAP00000006038-D2	6.64611	3.40406	Abhydrolase domain-containing protein 10, mitochondrial OS=Bos taurus GN=ABHD10 PE=2 SV=1	ABHDA
GOAT_ENSBTAP00000006040	64.1808	77.271	Coiled-coil domain-containing protein 124 OS=Bos taurus GN=CCDC124 PE=2 SV=1	CC124
GOAT_ENSBTAP00000006041	34.6924	25.5482	Polyhomeotic-like protein 2 OS=Homo sapiens GN=PHC2 PE=1 SV=1	PHC2
GOAT_ENSBTAP00000006052	1.19317	9.23117	Chondroitin sulfate N-acetylgalactosaminyltransferase 1 OS=Homo sapiens GN=CSGALNACT1 PE=1 SV=2	CGAT1
GOAT_ENSBTAP00000006057	0	0	Kinesin-like protein KIF19 OS=Homo sapiens GN=KIF19 PE=2 SV=2	KIF19
GOAT_ENSBTAP00000006073	0	0	Sodium/hydrogen exchanger 3 OS=Rattus norvegicus GN=Slc9a3 PE=1 SV=1	SL9A3
GOAT_ENSBTAP00000006082	0	0	Probable E3 ubiquitin-protein ligase MARCH10 OS=Homo sapiens GN=MARCH10 PE=1 SV=3	MARHA
GOAT_ENSBTAP00000006089	0.0591324	0	Hyaluronidase PH-20 OS=Homo sapiens GN=SPAM1 PE=1 SV=1	HYALP
GOAT_ENSBTAP00000006089-D2	0	0	Hyaluronidase PH-20 OS=Homo sapiens GN=SPAM1 PE=1 SV=1	HYALP
GOAT_ENSBTAP00000006094	3.09632	2.60103	Neural Wiskott-Aldrich syndrome protein OS=Bos taurus GN=WASL PE=1 SV=1	WASL
GOAT_ENSBTAP00000006095	0.162304	0	Serine protease 48 OS=Homo sapiens GN=PRSS48 PE=2 SV=2	PRS48
GOAT_ENSBTAP00000006098-D3	0	0	T-cell receptor alpha chain V region HPB-MLT (Fragment) OS=Homo sapiens PE=2 SV=1	TVA1
GOAT_ENSBTAP00000006103	0.116589	0.021061	Zinc finger protein 516 OS=Homo sapiens GN=ZNF516 PE=1 SV=1	ZN516
GOAT_ENSBTAP00000006105	1.29929	0.762712	Lysophosphatidic acid receptor 2 OS=Homo sapiens GN=LPAR2 PE=1 SV=2	LPAR2
GOAT_ENSBTAP00000006109	65.3848	68.8973	Periodic tryptophan protein 1 homolog OS=Bos taurus GN=PWP1 PE=2 SV=1	PWP1
GOAT_ENSBTAP00000006115	11.3608	9.27517	Coenzyme Q-binding protein COQ10 homolog B, mitochondrial OS=Homo sapiens GN=COQ10B PE=2 SV=1	CQ10B
GOAT_ENSBTAP00000006116	1.4366	2.40528	Spermatogenesis-associated serine-rich protein 2 OS=Homo sapiens GN=SPATS2 PE=1 SV=1	SPAS2
GOAT_ENSBTAP00000006131	0.00339337	0.00366677	Dynein heavy chain 9, axonemal OS=Homo sapiens GN=DNAH9 PE=1 SV=3	DYH9
GOAT_ENSBTAP00000006132	0.0631311	0	3-hydroxyanthranilate 3,4-dioxygenase OS=Bos taurus GN=HAAO PE=1 SV=1	3HAO
GOAT_ENSBTAP00000006135	0.92696	0.202568	Transmembrane protein 184A OS=Bos taurus GN=TMEM184A PE=2 SV=1	T184A
GOAT_ENSBTAP00000006139	170.405	142.442	Tryptophanyl-tRNA synthetase, cytoplasmic OS=Bos taurus GN=WARS PE=1 SV=3	SYWC
GOAT_ENSBTAP00000006144	0	0	Solute carrier family 13 member 5 OS=Homo sapiens GN=SLC13A5 PE=1 SV=1	S13A5
GOAT_ENSBTAP00000006156	0	0	CMRF35-like molecule 2 OS=Homo sapiens GN=CD300E PE=1 SV=2	CLM2
GOAT_ENSBTAP00000006162	95.5891	78.4338	Cyclin-dependent kinase 9 OS=Bos taurus GN=CDK9 PE=2 SV=1	CDK9
GOAT_ENSBTAP00000006175	0	0	Immunoglobulin-like domain-containing receptor 1 OS=Pongo abelii GN=ILDR1 PE=2 SV=1	ILDR1
GOAT_ENSBTAP00000006181	4.50728	4.29669	Mitogen-activated protein kinase 9 OS=Homo sapiens GN=MAPK9 PE=1 SV=2	MK09
GOAT_ENSBTAP00000006184	0	0	Hepatocyte nuclear factor 1-beta OS=Pongo abelii GN=HNF1B PE=2 SV=1	HNF1B
GOAT_ENSBTAP00000006187	0	0	Mast cell-expressed membrane protein 1 OS=Homo sapiens GN=MCEMP1 PE=1 SV=1	MCEM1
GOAT_ENSBTAP00000006189	0	0	Resistin OS=Bos taurus GN=RETN PE=3 SV=1	RETN
GOAT_ENSBTAP00000006190	22.9951	20.6294	Dynein light chain 2, cytoplasmic OS=Rattus norvegicus GN=Dynll2 PE=1 SV=1	DYL2
GOAT_ENSBTAP00000006203	10.5649	13.3326	Progestin and adipoQ receptor family member 4 OS=Mus musculus GN=Paqr4 PE=2 SV=1	PAQR4
GOAT_ENSBTAP00000006215	0.799278	1.74009	G1/S-specific cyclin-E1 OS=Homo sapiens GN=CCNE1 PE=1 SV=2	CCNE1
GOAT_ENSBTAP00000006222	0	0	Interleukin-12 subunit beta OS=Ovis aries GN=IL12B PE=1 SV=1	IL12B
GOAT_ENSBTAP00000006227	24.2044	11.2565	Runt-related transcription factor 2 OS=Homo sapiens GN=RUNX2 PE=1 SV=2	RUNX2
GOAT_ENSBTAP00000006233	3.9468	3.66607	Probable helicase with zinc finger domain OS=Homo sapiens GN=HELZ PE=1 SV=2	HELZ
GOAT_ENSBTAP00000006234	8.17192	8.81357	Serine/threonine-protein kinase Nek4 OS=Homo sapiens GN=NEK4 PE=1 SV=2	NEK4
GOAT_ENSBTAP00000006236	0	0	B-lymphocyte antigen CD20 OS=Canis familiaris GN=MS4A1 PE=2 SV=1	CD20
GOAT_ENSBTAP00000006241	32.9128	23.8761	SH3KBP1-binding protein 1 OS=Bos taurus GN=SHKBP1 PE=2 SV=1	SHKB1
GOAT_ENSBTAP00000006244	3.18054	2.68989	Latent-transforming growth factor beta-binding protein 4 OS=Homo sapiens GN=LTBP4 PE=1 SV=2	LTBP4
GOAT_ENSBTAP00000006258	0	0	C-type lectin domain family 18 member B OS=Homo sapiens GN=CLEC18B PE=2 SV=2	CL18B
GOAT_ENSBTAP00000006262	11.3593	4.46379	Endonuclease 8-like 2 OS=Bos taurus GN=NEIL2 PE=2 SV=3	NEIL2
GOAT_ENSBTAP00000006264	2.65618	1.97454	Retinoic acid-induced protein 1 OS=Homo sapiens GN=RAI1 PE=1 SV=2	RAI1
GOAT_ENSBTAP00000006265	0	0	Sodium channel protein type 4 subunit alpha OS=Homo sapiens GN=SCN4A PE=1 SV=4	SCN4A
GOAT_ENSBTAP00000006275	74.012	23.1555	Protein S100-B OS=Oryctolagus cuniculus GN=S100B PE=3 SV=3	S100B
GOAT_ENSBTAP00000006277	0	0	Dynein heavy chain 2, axonemal OS=Homo sapiens GN=DNAH2 PE=1 SV=3	DYH2
GOAT_ENSBTAP00000006279	11.6013	98.4253	Protein tyrosine phosphatase receptor type C-associated protein OS=Mus musculus GN=Ptprcap PE=2 SV=1	PTCA
GOAT_ENSBTAP00000006290	17.7191	25.3345	Ubiquitin-conjugating enzyme E2 T OS=Bos taurus GN=UBE2T PE=2 SV=1	UBE2T
GOAT_ENSBTAP00000006291	3.61864	2.58422	Charged multivesicular body protein 4c OS=Homo sapiens GN=CHMP4C PE=1 SV=1	CHM4C
GOAT_ENSBTAP00000006305	9.40202	9.13104	Protein KIAA0284 OS=Mus musculus GN=Kiaa0284 PE=1 SV=2	K0284
GOAT_ENSBTAP00000006307	65.7496	83.3765	Protein N-terminal asparagine amidohydrolase OS=Homo sapiens GN=NTAN1 PE=1 SV=3	NTAN1
GOAT_ENSBTAP00000006308	2.88238	3.68847	RNA polymerase I-specific transcription initiation factor RRN3 OS=Homo sapiens GN=RRN3 PE=1 SV=1	RRN3
GOAT_ENSBTAP00000006311	0	0	Olfactory receptor 4P4 OS=Homo sapiens GN=OR4P4 PE=2 SV=1	OR4P4
GOAT_ENSBTAP00000006318	0	0	Keratin-associated protein 27-1 OS=Homo sapiens GN=KRTAP27-1 PE=2 SV=1	KR271
GOAT_ENSBTAP00000006320	9.60875	30.6518	Class I histocompatibility antigen, Gogo-C*0202 alpha chain OS=Gorilla gorilla gorilla PE=2 SV=1	1C03
GOAT_ENSBTAP00000006339	0.261479	0.285186	Tartrate-resistant acid phosphatase type 5 OS=Sus scrofa GN=ACP5 PE=1 SV=4	PPA5
GOAT_ENSBTAP00000006341	0	0	Protein cornichon homolog 2 OS=Rattus norvegicus GN=Cnih2 PE=1 SV=1	CNIH2
GOAT_ENSBTAP00000006343	131.256	90.0552	Protein YIF1A OS=Bos taurus GN=YIF1A PE=2 SV=1	YIF1A
GOAT_ENSBTAP00000006347	12.1617	11.3179	Omega-amidase NIT2 OS=Bos taurus GN=NIT2 PE=2 SV=1	NIT2
GOAT_ENSBTAP00000006351	0.0814703	0.137089	Kinesin-like protein KIF21A OS=Homo sapiens GN=KIF21A PE=1 SV=2	KI21A
GOAT_ENSBTAP00000006360	1.65979	1.36843	Armadillo repeat-containing protein 2 OS=Bos taurus GN=ARMC2 PE=4 SV=1	ARMC2
GOAT_ENSBTAP00000006363	9.13478	9.5153	ADP-ribosylation factor-like protein 2-binding protein OS=Bos taurus GN=ARL2BP PE=1 SV=2	AR2BP
GOAT_ENSBTAP00000006381	59.1133	68.2577	Pleckstrin homology domain-containing family O member 1 OS=Bos taurus GN=PLEKHO1 PE=2 SV=1	PKHO1
GOAT_ENSBTAP00000006382	0.263719	0.107464	Sodium/potassium/calcium exchanger 5 OS=Homo sapiens GN=SLC24A5 PE=1 SV=1	NCKX5
GOAT_ENSBTAP00000006383	348.025	241.191	Peroxiredoxin-6 OS=Bos taurus GN=PRDX6 PE=1 SV=3	PRDX6
GOAT_ENSBTAP00000006399-D14	0.0313401	0	Zinc finger protein 529 OS=Homo sapiens GN=ZNF529 PE=2 SV=1	ZN529
GOAT_ENSBTAP00000006407	23.8107	20.839	Cyclin-L2 OS=Homo sapiens GN=CCNL2 PE=1 SV=1	CCNL2
GOAT_ENSBTAP00000006410	44.1653	37.7601	N-acetyltransferase 15 OS=Bos taurus GN=NAT15 PE=2 SV=1	NAT15
GOAT_ENSBTAP00000006412	16.0546	11.3046	Rab-like protein 2A OS=Homo sapiens GN=RABL2A PE=2 SV=1	RBL2A
GOAT_ENSBTAP00000006413	0.146417	0.053195	CaM kinase-like vesicle-associated protein OS=Homo sapiens GN=CAMKV PE=2 SV=2	CAMKV
GOAT_ENSBTAP00000006418	5.05143	3.94049	Forkhead box protein O4 OS=Homo sapiens GN=FOXO4 PE=1 SV=5	FOXO4
GOAT_ENSBTAP00000006433	0	0	UPF0414 transmembrane protein C20orf30 homolog OS=Gallus gallus GN=RCJMB04_6c24 PE=2 SV=1	CT030
GOAT_ENSBTAP00000006434	15.9707	12.7784	Oxidoreductase NAD-binding domain-containing protein 1 OS=Bos taurus GN=OXNAD1 PE=2 SV=1	OXND1
GOAT_ENSBTAP00000006449	1.55622	0.906955	Actin-binding LIM protein 3 OS=Homo sapiens GN=ABLIM3 PE=1 SV=3	ABLM3
GOAT_ENSBTAP00000006458	36.7184	30.7968	Mitogen-activated protein kinase kinase kinase kinase 4 OS=Homo sapiens GN=MAP4K4 PE=1 SV=2	M4K4
GOAT_ENSBTAP00000006460	0.0268849	0	Platelet glycoprotein Ib alpha chain OS=Canis familiaris GN=GP1BA PE=2 SV=2	GP1BA
GOAT_ENSBTAP00000006467	4.64181	4.14159	Ankyrin repeat domain-containing protein 17 OS=Homo sapiens GN=ANKRD17 PE=1 SV=3	ANR17
GOAT_ENSBTAP00000006478	0	0.195102	Proenkephalin-A OS=Bos taurus GN=PENK PE=1 SV=1	PENK
GOAT_ENSBTAP00000006491	4.25997	3.55663	Nuclear export mediator factor NEMF OS=Homo sapiens GN=NEMF PE=1 SV=4	NEMF
GOAT_ENSBTAP00000006497	0	0	CUGBP Elav-like family member 4 OS=Macaca fascicularis GN=CELF4 PE=2 SV=1	CELF4
GOAT_ENSBTAP00000006500	0	0	Uncharacterized protein C1orf49 homolog OS=Bos taurus PE=2 SV=1	CA049
GOAT_ENSBTAP00000006502	24.8356	27.9938	Exosome complex component RRP45 OS=Bos taurus GN=EXOSC9 PE=2 SV=1	EXOS9
GOAT_ENSBTAP00000006505	1.86236	1.32235	Bardet-Biedl syndrome 7 protein OS=Homo sapiens GN=BBS7 PE=1 SV=2	BBS7
GOAT_ENSBTAP00000006510	0	0	Brain ribonuclease OS=Bos taurus GN=BRN PE=1 SV=3	RNBR
GOAT_ENSBTAP00000006511	1.70262	0.435061	UPF0686 protein C11orf1 homolog OS=Bos taurus PE=2 SV=1	CK001
GOAT_ENSBTAP00000006514	0.813239	0.252765	ETS domain-containing protein Elk-4 OS=Homo sapiens GN=ELK4 PE=1 SV=3	ELK4
GOAT_ENSBTAP00000006525	5.69326	6.98609	Golgi SNAP receptor complex member 1 OS=Bos taurus GN=GOSR1 PE=2 SV=1	GOSR1
GOAT_ENSBTAP00000006532	1982.56	1274.3	Actin, alpha cardiac muscle 1 OS=Xenopus tropicalis GN=actc1 PE=2 SV=1	ACTC
GOAT_ENSBTAP00000006533	0.515323	0.483723	Polycomb group RING finger protein 5 OS=Homo sapiens GN=PCGF5 PE=1 SV=1	PCGF5
GOAT_ENSBTAP00000006538	4.05831	3.40896	Kinesin-like protein KIF1B OS=Homo sapiens GN=KIF1B PE=1 SV=5	KIF1B
GOAT_ENSBTAP00000006543	1.02038	1.27097	Leucine-rich repeat-containing protein 24 OS=Homo sapiens GN=LRRC24 PE=2 SV=2	LRC24
GOAT_ENSBTAP00000006547	0.0393508	0.128438	Probable palmitoyltransferase ZDHHC23 OS=Rattus norvegicus GN=Zdhhc23 PE=1 SV=1	ZDH23
GOAT_ENSBTAP00000006554	1.44597	1.91945	Magnesium transporter MRS2 homolog, mitochondrial OS=Homo sapiens GN=MRS2 PE=2 SV=1	MRS2
GOAT_ENSBTAP00000006565	0	0	Cholecystokinin receptor type A OS=Homo sapiens GN=CCKAR PE=1 SV=1	CCKAR
GOAT_ENSBTAP00000006567	0.397369	0.323861	Interferon regulatory factor 5 OS=Bos taurus GN=IRF5 PE=2 SV=1	IRF5
GOAT_ENSBTAP00000006568	60.3424	63.0355	NTF2-related export protein 1 OS=Bos taurus GN=NXT1 PE=2 SV=1	NXT1
GOAT_ENSBTAP00000006570	6.14885	7.85415	Elongator complex protein 1 OS=Oryctolagus cuniculus GN=IKBKAP PE=2 SV=1	ELP1
GOAT_ENSBTAP00000006571	1.41232	1.8466	Glycoprotein-N-acetylgalactosamine 3-beta-galactosyltransferase 1 OS=Bos taurus GN=C1GALT1 PE=2 SV=1	C1GLT
GOAT_ENSBTAP00000006575	6.17349	6.20061	UPF0436 protein C9orf6 homolog OS=Bos taurus PE=2 SV=1	CI006
GOAT_ENSBTAP00000006581	0.900071	0.812887	Uncharacterized protein C12orf35 OS=Homo sapiens GN=C12orf35 PE=1 SV=3	CL035
GOAT_ENSBTAP00000006585	0	0	Retinol-binding protein 3 OS=Bos taurus GN=RBP3 PE=1 SV=1	RET3
GOAT_ENSBTAP00000006586	5.33202	4.08497	UDP-glucose 4-epimerase OS=Pongo abelii GN=GALE PE=2 SV=1	GALE
GOAT_ENSBTAP00000006587	0	0	Growth/differentiation factor 2 OS=Homo sapiens GN=GDF2 PE=1 SV=1	GDF2
GOAT_ENSBTAP00000006590	0	0	Alpha-S2-casein OS=Capra hircus GN=CSN1S2 PE=2 SV=1	CASA2
GOAT_ENSBTAP00000006593	57.8916	45.6742	WD repeat and SOCS box-containing protein 1 OS=Homo sapiens GN=WSB1 PE=1 SV=1	WSB1
GOAT_ENSBTAP00000006594	191.788	182.883	PRELI domain-containing protein 1, mitochondrial OS=Bos taurus GN=PRELID1 PE=2 SV=1	PRLD1
GOAT_ENSBTAP00000006596	1.96753	3.89695	Max dimerization protein 3 OS=Homo sapiens GN=MXD3 PE=2 SV=1	MAD3
GOAT_ENSBTAP00000006601	18.0476	12.2623	Sideroflexin-3 OS=Bos taurus GN=SFXN3 PE=2 SV=1	SFXN3
GOAT_ENSBTAP00000006604	0.252323	0.365241	Zinc finger protein 169 OS=Homo sapiens GN=ZNF169 PE=1 SV=3	ZN169
GOAT_ENSBTAP00000006604-D2	0.317525	0.814912	Zinc finger protein 484 OS=Homo sapiens GN=ZNF484 PE=1 SV=1	ZN484
GOAT_ENSBTAP00000006610	0.204515	3.85086	Semaphorin-5A OS=Homo sapiens GN=SEMA5A PE=1 SV=3	SEM5A
GOAT_ENSBTAP00000006615	4.07837	5.02782	Protein FAM91A1 OS=Homo sapiens GN=FAM91A1 PE=1 SV=3	F91A1
GOAT_ENSBTAP00000006619	13.5712	25.6307	HIRA-interacting protein 3 OS=Homo sapiens GN=HIRIP3 PE=1 SV=3	HIRP3
GOAT_ENSBTAP00000006625	29.2073	31.3293	INO80 complex subunit E OS=Bos taurus GN=INO80E PE=2 SV=1	IN80E
GOAT_ENSBTAP00000006628	0	0	Double C2-like domain-containing protein alpha OS=Rattus norvegicus GN=Doc2a PE=1 SV=1	DOC2A
GOAT_ENSBTAP00000006632	0.105471	0.34864	Protein FAM57B OS=Homo sapiens GN=FAM57B PE=2 SV=1	FA57B
GOAT_ENSBTAP00000006638	0.0242678	0	Calpain-5 OS=Homo sapiens GN=CAPN5 PE=1 SV=2	CAN5
GOAT_ENSBTAP00000006645	0	0	Calcium and integrin-binding family member 4 OS=Homo sapiens GN=CIB4 PE=2 SV=1	CIB4
GOAT_ENSBTAP00000006646	79.763	59.6947	Serine/threonine-protein kinase A-Raf OS=Sus scrofa GN=ARAF PE=2 SV=1	ARAF
GOAT_ENSBTAP00000006652	0.452624	0.890675	Synapsin-1 OS=Bos taurus GN=SYN1 PE=1 SV=2	SYN1
GOAT_ENSBTAP00000006653	711.006	957.07	Metalloproteinase inhibitor 1 OS=Ovis aries GN=TIMP1 PE=2 SV=1	TIMP1
GOAT_ENSBTAP00000006656	0	0	Gastric inhibitory polypeptide OS=Homo sapiens GN=GIP PE=1 SV=1	GIP
GOAT_ENSBTAP00000006659	0	0	Tyrosine-protein kinase Blk OS=Mus musculus GN=Blk PE=1 SV=4	BLK
GOAT_ENSBTAP00000006662	0	0	Glucagon-like peptide 2 receptor OS=Homo sapiens GN=GLP2R PE=1 SV=1	GLP2R
GOAT_ENSBTAP00000006669	2.44648	1.26558	UPF0183 protein C16orf70 OS=Homo sapiens GN=C16orf70 PE=1 SV=1	CP070
GOAT_ENSBTAP00000006675	21.7448	16.3781	Tryptophanyl-tRNA synthetase, mitochondrial OS=Bos taurus GN=WARS2 PE=2 SV=1	SYWM
GOAT_ENSBTAP00000006676	18.8925	16.487	COMM domain-containing protein 2 OS=Homo sapiens GN=COMMD2 PE=1 SV=2	COMD2
GOAT_ENSBTAP00000006683	4.42381	1.26909	Delta(14)-sterol reductase OS=Bos taurus GN=TM7SF2 PE=1 SV=1	ERG24
GOAT_ENSBTAP00000006684-D16	0	0	Olfactory receptor 52M1 OS=Homo sapiens GN=OR52M1 PE=2 SV=1	O52M1
GOAT_ENSBTAP00000006684-D33	0	0	Olfactory receptor 52D1 OS=Homo sapiens GN=OR52D1 PE=2 SV=1	O52D1
GOAT_ENSBTAP00000006686	14.6666	12.9203	Zinc finger HIT domain-containing protein 2 OS=Bos taurus GN=ZNHIT2 PE=2 SV=1	ZNHI2
GOAT_ENSBTAP00000006696	56.1887	35.9462	Mediator of RNA polymerase II transcription subunit 21 OS=Bos taurus GN=MED21 PE=2 SV=1	MED21
GOAT_ENSBTAP00000006709	2.22353	1.32219	Transmembrane protein 2 OS=Homo sapiens GN=TMEM2 PE=1 SV=1	TMEM2
GOAT_ENSBTAP00000006710	11.7392	9.21985	Rhomboid domain-containing protein 2 OS=Homo sapiens GN=RHBDD2 PE=2 SV=2	RHBD2
GOAT_ENSBTAP00000006711	0	0	Diacylglycerol kinase gamma OS=Homo sapiens GN=DGKG PE=2 SV=3	DGKG
GOAT_ENSBTAP00000006718	21.809	27.1573	Cell cycle control protein 50A OS=Pongo abelii GN=TMEM30A PE=2 SV=1	CC50A
GOAT_ENSBTAP00000006725	2.03454	1.78472	Death domain-containing protein CRADD OS=Mus musculus GN=Cradd PE=2 SV=2	CRADD
GOAT_ENSBTAP00000006727	1.70946	1.57506	Platelet-activating factor acetylhydrolase 2, cytoplasmic OS=Bos taurus GN=PAFAH2 PE=1 SV=1	PAFA2
GOAT_ENSBTAP00000006730	0.282652	0.54225	Putative homeodomain transcription factor 2 OS=Homo sapiens GN=PHTF2 PE=2 SV=2	PHTF2
GOAT_ENSBTAP00000006731	0.783302	0	Slit homolog 2 protein OS=Homo sapiens GN=SLIT2 PE=1 SV=1	SLIT2
GOAT_ENSBTAP00000006736	0.143099	0.0476465	Slit homolog 2 protein OS=Homo sapiens GN=SLIT2 PE=1 SV=1	SLIT2
GOAT_ENSBTAP00000006746	7.43076	9.32646	FK506-binding protein 15 OS=Homo sapiens GN=FKBP15 PE=1 SV=2	FKB15
GOAT_ENSBTAP00000006752	0.725859	0.662467	Protein Jade-3 OS=Homo sapiens GN=PHF16 PE=1 SV=1	JADE3
GOAT_ENSBTAP00000006763	0.648949	1.84239	Centrosomal protein of 55 kDa OS=Homo sapiens GN=CEP55 PE=1 SV=3	CEP55
GOAT_ENSBTAP00000006765	4.20182	3.54836	Ankyrin repeat and SAM domain-containing protein 6 OS=Homo sapiens GN=ANKS6 PE=1 SV=2	ANKS6
GOAT_ENSBTAP00000006773	0.795197	0.917343	Acyl-CoA:lysophosphatidylglycerol acyltransferase 1 OS=Homo sapiens GN=LPGAT1 PE=2 SV=1	LGAT1
GOAT_ENSBTAP00000006777	6.18856	4.42176	Abl interactor 1 OS=Mus musculus GN=Abi1 PE=1 SV=3	ABI1
GOAT_ENSBTAP00000006782	3.55754	3.57648	Pseudopodium-enriched atypical kinase 1 OS=Homo sapiens GN=PEAK1 PE=1 SV=4	PEAK1
GOAT_ENSBTAP00000006785	13.866	24.96	High mobility group protein B3 OS=Bos taurus GN=HMGB3 PE=2 SV=2	HMGB3
GOAT_ENSBTAP00000006786	0	0	Pentraxin-4 OS=Homo sapiens GN=PTX4 PE=2 SV=2	PTX4
GOAT_ENSBTAP00000006789	4.65769	3.66204	Protein APCDD1 OS=Mus musculus GN=Apcdd1 PE=2 SV=1	APCD1
GOAT_ENSBTAP00000006790	0	0	Aquaporin-10 OS=Homo sapiens GN=AQP10 PE=2 SV=2	AQP10
GOAT_ENSBTAP00000006791	0.561076	0.551152	PIH1 domain-containing protein 2 OS=Bos taurus GN=PIH1D2 PE=2 SV=1	PIHD2
GOAT_ENSBTAP00000006794	0.148431	0.257908	WD repeat-containing and planar cell polarity effector protein fritz homolog OS=Homo sapiens GN=WDPCP PE=1 SV=2	FRITZ
GOAT_ENSBTAP00000006795	11.5326	11.6143	Thymidine kinase 2, mitochondrial OS=Macaca fascicularis GN=TK2 PE=2 SV=1	KITM
GOAT_ENSBTAP00000006797	2.46787	2.27331	Hermansky-Pudlak syndrome 5 protein OS=Homo sapiens GN=HPS5 PE=1 SV=2	HPS5
GOAT_ENSBTAP00000006807	0	0	Granzyme K OS=Homo sapiens GN=GZMK PE=1 SV=1	GRAK
GOAT_ENSBTAP00000006810	2.47445	3.04795	Chondroitin sulfate N-acetylgalactosaminyltransferase 2 OS=Homo sapiens GN=CSGALNACT2 PE=2 SV=1	CGAT2
GOAT_ENSBTAP00000006812	3.96801	4.27257	GDP-D-glucose phosphorylase C15orf58 homolog OS=Bos taurus PE=2 SV=1	VTC2
GOAT_ENSBTAP00000006828	9.96665	9.42881	Mevalonate kinase OS=Bos taurus GN=MVK PE=2 SV=1	KIME
GOAT_ENSBTAP00000006831	0.0771108	0	TP53-target gene 5 protein OS=Homo sapiens GN=TP53TG5 PE=1 SV=1	T53G5
GOAT_ENSBTAP00000006832	1.82233	0.76705	MHC class I polypeptide-related sequence B OS=Homo sapiens GN=MICB PE=1 SV=1	MICB
GOAT_ENSBTAP00000006847	229.994	179.136	Dolichyl-diphosphooligosaccharide--protein glycosyltransferase subunit 1 OS=Pongo abelii GN=RPN1 PE=2 SV=1	RPN1
GOAT_ENSBTAP00000006848	11.9245	24.1328	Tyrosine-protein kinase BAZ1B OS=Homo sapiens GN=BAZ1B PE=1 SV=2	BAZ1B
GOAT_ENSBTAP00000006849	6.85108	7.82096	tRNA wybutosine-synthesizing protein 3 homolog OS=Bos taurus GN=TYW3 PE=2 SV=1	TYW3
GOAT_ENSBTAP00000006851	0	0	Heparin-binding growth factor 1 OS=Ovis aries GN=FGF1 PE=2 SV=1	FGF1
GOAT_ENSBTAP00000006853	0	0	Uncharacterized protein C20orf79 homolog OS=Bos taurus PE=2 SV=1	CT079
GOAT_ENSBTAP00000006854	0.728838	0.877863	Uncharacterized protein C3orf33 OS=Homo sapiens GN=C3orf33 PE=1 SV=2	CC033
GOAT_ENSBTAP00000006862	72.1365	93.8906	snRNA-activating protein complex subunit 5 OS=Bos taurus GN=SNAPC5 PE=3 SV=1	SNPC5
GOAT_ENSBTAP00000006896	0.192229	0.338863	Zinc finger protein 605 OS=Homo sapiens GN=ZNF605 PE=2 SV=1	ZN605
GOAT_ENSBTAP00000006896-D2	0.747359	1.0148	Zinc finger protein 26 OS=Homo sapiens GN=ZNF26 PE=2 SV=3	ZNF26
GOAT_ENSBTAP00000006899	62.431	40.6407	Ras-like protein family member 11A OS=Homo sapiens GN=RASL11A PE=2 SV=1	RSLBA
GOAT_ENSBTAP00000006905	0	0	Orofacial cleft 1 candidate gene 1 protein OS=Homo sapiens GN=OFCC1 PE=2 SV=1	OFCC1
GOAT_ENSBTAP00000006906	0.146736	0	FERM domain-containing protein 3 OS=Pongo abelii GN=FRMD3 PE=2 SV=1	FRMD3
GOAT_ENSBTAP00000006923	581.708	225.435	Osteopontin OS=Ovis aries GN=SPP1 PE=2 SV=1	OSTP
GOAT_ENSBTAP00000006928	4.1538	4.86738	Kelch-like protein 2 OS=Homo sapiens GN=KLHL2 PE=1 SV=2	KLHL2
GOAT_ENSBTAP00000006931	6.29735	6.73978	Zinc finger CCHC domain-containing protein 9 OS=Homo sapiens GN=ZCCHC9 PE=2 SV=2	ZCHC9
GOAT_ENSBTAP00000006932	0.193571	0	RING finger protein 150 OS=Homo sapiens GN=RNF150 PE=2 SV=2	RN150
GOAT_ENSBTAP00000006934	0	0	Olfactory receptor 13A1 OS=Homo sapiens GN=OR13A1 PE=2 SV=2	O13A1
GOAT_ENSBTAP00000006938	4.80957	4.80633	Interleukin-1 receptor type 1 OS=Homo sapiens GN=IL1R1 PE=1 SV=1	IL1R1
GOAT_ENSBTAP00000006939	1.42717	2.90485	Wee1-like protein kinase OS=Homo sapiens GN=WEE1 PE=1 SV=2	WEE1
GOAT_ENSBTAP00000006943	6.56855	8.5535	G2/mitotic-specific cyclin-B2 OS=Bos taurus GN=CCNB2 PE=2 SV=2	CCNB2
GOAT_ENSBTAP00000006955	0.814027	0.892795	Homeobox protein TGIF2 OS=Homo sapiens GN=TGIF2 PE=1 SV=1	TGIF2
GOAT_ENSBTAP00000006956	0	0	Serpin E3 OS=Bos taurus GN=SERPINE3 PE=2 SV=1	SERP3
GOAT_ENSBTAP00000006957	0	0	Cholesterol 7-alpha-monooxygenase OS=Sus scrofa GN=CYP7A1 PE=3 SV=1	CP7A1
GOAT_ENSBTAP00000006958	0.682013	0.148576	GDNF family receptor alpha-3 OS=Homo sapiens GN=GFRA3 PE=1 SV=2	GFRA3
GOAT_ENSBTAP00000006959	5.98633	6.65778	Calcium homeostasis endoplasmic reticulum protein OS=Homo sapiens GN=CHERP PE=1 SV=3	CHERP
GOAT_ENSBTAP00000006962	22.7532	16.0599	Fms-related tyrosine kinase 3 ligand OS=Homo sapiens GN=FLT3LG PE=1 SV=1	FLT3L
GOAT_ENSBTAP00000006963	18.055	14.6127	Solute carrier family 35 member E1 OS=Homo sapiens GN=SLC35E1 PE=1 SV=2	S35E1
GOAT_ENSBTAP00000006974	11.5827	6.97639	Transmembrane protein 51 OS=Homo sapiens GN=TMEM51 PE=1 SV=1	TMM51
GOAT_ENSBTAP00000006978	17.176	20.445	Spermidine synthase OS=Homo sapiens GN=SRM PE=1 SV=1	SPEE
GOAT_ENSBTAP00000006984	0.687868	0.803336	dTDP-D-glucose 4,6-dehydratase OS=Bos taurus GN=TGDS PE=2 SV=1	TGDS
GOAT_ENSBTAP00000006985	3.06615	2.63305	Integral membrane protein GPR180 OS=Homo sapiens GN=GPR180 PE=2 SV=1	GP180
GOAT_ENSBTAP00000006987	15.556	10.4265	DNA-directed RNA polymerase III subunit RPC8 OS=Bos taurus GN=POLR3H PE=2 SV=1	RPC8
GOAT_ENSBTAP00000006988	5.99067	5.9862	Ephrin type-B receptor 3 OS=Homo sapiens GN=EPHB3 PE=1 SV=2	EPHB3
GOAT_ENSBTAP00000006992	91.0097	99.6547	Rab GDP dissociation inhibitor beta OS=Bos taurus GN=GDI2 PE=2 SV=3	GDIB
GOAT_ENSBTAP00000006995	1.62702	1.3606	E3 ubiquitin-protein ligase RNF6 OS=Homo sapiens GN=RNF6 PE=1 SV=1	RNF6
GOAT_ENSBTAP00000007005	0	0	Cytochrome P450 2C42 (Fragment) OS=Sus scrofa GN=CYP2C42 PE=2 SV=1	CP242
GOAT_ENSBTAP00000007005-D2	0	0	Cytochrome P450 2C31 (Fragment) OS=Capra aegagrus GN=CYP2C31 PE=2 SV=1	CP2CV
GOAT_ENSBTAP00000007016	65.2907	53.6426	Melanoma-associated antigen D2 OS=Homo sapiens GN=MAGED2 PE=1 SV=2	MAGD2
GOAT_ENSBTAP00000007021	87.1744	88.7044	Eukaryotic translation initiation factor 3 subunit M OS=Homo sapiens GN=EIF3M PE=1 SV=1	EIF3M
GOAT_ENSBTAP00000007028	60.9652	49.4287	Actin-related protein 2/3 complex subunit 3 OS=Homo sapiens GN=ARPC3 PE=1 SV=3	ARPC3
GOAT_ENSBTAP00000007029	0	0	Transmembrane protein 92 OS=Homo sapiens GN=TMEM92 PE=2 SV=1	TMM92
GOAT_ENSBTAP00000007030	0	0	Tryptophan 5-hydroxylase 1 OS=Homo sapiens GN=TPH1 PE=1 SV=4	TPH1
GOAT_ENSBTAP00000007032	7.42022	7.336	GPN-loop GTPase 3 OS=Bos taurus GN=GPN3 PE=2 SV=1	GPN3
GOAT_ENSBTAP00000007033	8.04833	14.9052	Regulatory factor X-associated protein OS=Homo sapiens GN=RFXAP PE=1 SV=1	RFXAP
GOAT_ENSBTAP00000007036	696.979	643.225	60S ribosomal protein L27a OS=Bos taurus GN=RPL27A PE=2 SV=3	RL27A
GOAT_ENSBTAP00000007048	13.3406	13.4668	Suppression of tumorigenicity 5 protein OS=Homo sapiens GN=ST5 PE=1 SV=3	ST5
GOAT_ENSBTAP00000007052	15.5565	10.76	Porphobilinogen deaminase OS=Bos taurus GN=HMBS PE=2 SV=1	HEM3
GOAT_ENSBTAP00000007054	4.55624	4.36869	Inactive serine/threonine-protein kinase VRK3 OS=Bos taurus GN=VRK3 PE=2 SV=1	VRK3
GOAT_ENSBTAP00000007060	0	0.0160466	Ovochymase-1 OS=Homo sapiens GN=OVCH1 PE=2 SV=2	OVCH1
GOAT_ENSBTAP00000007065	9.13392	5.53843	UDP-N-acetylglucosamine--dolichyl-phosphate N-acetylglucosaminephosphotransferase OS=Bos taurus GN=DPAGT1 PE=2 SV=1	GPT
GOAT_ENSBTAP00000007067	0	0.0183242	Disks large-associated protein 1 OS=Homo sapiens GN=DLGAP1 PE=1 SV=1	DLGP1
GOAT_ENSBTAP00000007075	3.42418	3.22837	F-box only protein 30 OS=Homo sapiens GN=FBXO30 PE=1 SV=3	FBX30
GOAT_ENSBTAP00000007077	0	0	XK-related protein 2 OS=Homo sapiens GN=XKRX PE=2 SV=2	XKR2
GOAT_ENSBTAP00000007083	27.4555	15.9566	Ribonuclease P/MRP protein subunit POP5 OS=Bos taurus GN=POP5 PE=2 SV=1	POP5
GOAT_ENSBTAP00000007085	0	0	Solute carrier family 2, facilitated glucose transporter member 2 OS=Bos taurus GN=SLC2A2 PE=2 SV=2	GTR2
GOAT_ENSBTAP00000007087	2.70699	2.11573	Molybdopterin synthase catalytic subunit OS=Bos taurus GN=MOCS2 PE=2 SV=2	MOC2B
GOAT_ENSBTAP00000007090	1.55446	0	Glia maturation factor gamma OS=Bos taurus GN=GMFG PE=2 SV=1	GMFG
GOAT_ENSBTAP00000007094	5.59066	6.50642	Mitochondrial inner membrane protein COX18 OS=Homo sapiens GN=COX18 PE=2 SV=1	COX18
GOAT_ENSBTAP00000007108	6.71455	6.31996	Membrane cofactor protein OS=Bos taurus GN=CD46 PE=1 SV=2	MCP
GOAT_ENSBTAP00000007111	0.0285653	0.0103009	Hemicentin-2 OS=Mus musculus GN=Hmcn2 PE=1 SV=1	HMCN2
GOAT_ENSBTAP00000007115	9.1993	7.0995	Dual specificity protein kinase CLK1 OS=Homo sapiens GN=CLK1 PE=1 SV=2	CLK1
GOAT_ENSBTAP00000007126	3.02085	2.7145	Peptidyl-prolyl cis-trans isomerase-like 3 OS=Homo sapiens GN=PPIL3 PE=1 SV=1	PPIL3
GOAT_ENSBTAP00000007129	0.0162625	0.0175886	Protein NLRC5 OS=Homo sapiens GN=NLRC5 PE=1 SV=3	NLRC5
GOAT_ENSBTAP00000007132	0	0	Potassium voltage-gated channel subfamily C member 1 OS=Rattus norvegicus GN=Kcnc1 PE=2 SV=1	KCNC1
GOAT_ENSBTAP00000007135	118.979	120.236	26S protease regulatory subunit 4 OS=Rattus norvegicus GN=Psmc1 PE=2 SV=1	PRS4
GOAT_ENSBTAP00000007146	0	0	Bcl-2-like protein 10 OS=Homo sapiens GN=BCL2L10 PE=1 SV=2	B2L10
GOAT_ENSBTAP00000007147	2.76186	3.47592	UPF0614 protein C14orf102 homolog OS=Mus musculus PE=2 SV=3	CN102
GOAT_ENSBTAP00000007150	126.396	107.851	Macrophage-capping protein OS=Bos taurus GN=CAPG PE=2 SV=1	CAPG
GOAT_ENSBTAP00000007151	0	0	Uncharacterized protein C3orf32 OS=Homo sapiens GN=C3orf32 PE=2 SV=1	CC032
GOAT_ENSBTAP00000007155	0	0	Sperm mitochondrial-associated cysteine-rich protein OS=Homo sapiens GN=SMCP PE=2 SV=2	MCSP
GOAT_ENSBTAP00000007160	0.0185445	0	WD repeat-containing protein 78 OS=Homo sapiens GN=WDR78 PE=2 SV=1	WDR78
GOAT_ENSBTAP00000007164	1.20346	0.984024	UDP-N-acetylglucosamine/UDP-glucose/GDP-mannose transporter OS=Bos taurus GN=SLC35D2 PE=2 SV=1	S35D2
GOAT_ENSBTAP00000007165	72.9989	47.1414	DNA-directed RNA polymerase II subunit RPB11-a OS=Homo sapiens GN=POLR2J PE=1 SV=1	RPB11
GOAT_ENSBTAP00000007169	8.0118	8.78449	Ras GTPase-activating protein 4 OS=Homo sapiens GN=RASA4 PE=2 SV=2	RASL2
GOAT_ENSBTAP00000007170	0.0328169	0.0713191	Cytochrome P450 3A24 OS=Ovis aries GN=CYP3A24 PE=2 SV=1	CP3AO
GOAT_ENSBTAP00000007175	0.266041	0.0887407	FYVE, RhoGEF and PH domain-containing protein 4 OS=Homo sapiens GN=FGD4 PE=1 SV=2	FGD4
GOAT_ENSBTAP00000007184	1.91489	2.00959	Protein SOX-15 OS=Homo sapiens GN=SOX15 PE=2 SV=1	SOX15
GOAT_ENSBTAP00000007185	11.3597	11.5445	Fragile X mental retardation syndrome-related protein 2 OS=Homo sapiens GN=FXR2 PE=1 SV=2	FXR2
GOAT_ENSBTAP00000007189	68.4698	57.4597	NADH dehydrogenase [ubiquinone] 1 alpha subcomplex subunit 9, mitochondrial OS=Bos taurus GN=NDUFA9 PE=1 SV=1	NDUA9
GOAT_ENSBTAP00000007199	1.90766	1.85542	Cyclic AMP-responsive element-binding protein 1 OS=Homo sapiens GN=CREB1 PE=1 SV=2	CREB1
GOAT_ENSBTAP00000007204	0	0	Lysosomal-associated transmembrane protein 5 OS=Bos taurus GN=LAPTM5 PE=2 SV=1	LAPM5
GOAT_ENSBTAP00000007213-D2	1.31574	1.23499	Calcitonin receptor-stimulating peptide 3 OS=Sus scrofa GN=CRSP3 PE=2 SV=1	CRSP3
GOAT_ENSBTAP00000007216	27.6545	21.6983	E3 ubiquitin-protein ligase ARIH2 OS=Homo sapiens GN=ARIH2 PE=1 SV=1	ARI2
GOAT_ENSBTAP00000007218	0.854506	0.529036	WD repeat-containing protein 36 OS=Homo sapiens GN=WDR36 PE=1 SV=1	WDR36
GOAT_ENSBTAP00000007219	0	0	Transcription initiation factor TFIID subunit 11 OS=Rattus norvegicus GN=Taf11 PE=2 SV=1	TAF11
GOAT_ENSBTAP00000007220	49.1195	46.2813	Cyclin-Y OS=Homo sapiens GN=CCNY PE=1 SV=2	CCNY
GOAT_ENSBTAP00000007235	24.4268	13.7775	Tumor protein p53-inducible nuclear protein 2 OS=Homo sapiens GN=TP53INP2 PE=1 SV=2	T53I2
GOAT_ENSBTAP00000007254	33.1724	54.5776	Nucleolar protein 58 OS=Macaca fascicularis GN=NOP58 PE=2 SV=1	NOP58
GOAT_ENSBTAP00000007271	0	0	Gastric inhibitory polypeptide receptor OS=Homo sapiens GN=GIPR PE=1 SV=1	GIPR
GOAT_ENSBTAP00000007272	1.01154	2.09826	Transmembrane protein C19orf77 homolog OS=Mus musculus PE=2 SV=1	CS077
GOAT_ENSBTAP00000007273	0	0.190398	Glycine N-methyltransferase OS=Homo sapiens GN=GNMT PE=1 SV=3	GNMT
GOAT_ENSBTAP00000007275	3.87912	3.31167	Peroxisome assembly factor 2 OS=Homo sapiens GN=PEX6 PE=1 SV=2	PEX6
GOAT_ENSBTAP00000007283	0	0	Chromobox protein homolog 3 OS=Pongo abelii GN=CBX3 PE=2 SV=1	CBX3
GOAT_ENSBTAP00000007289	5.0045	5.81742	Epidermal growth factor receptor substrate 15 OS=Homo sapiens GN=EPS15 PE=1 SV=2	EPS15
GOAT_ENSBTAP00000007292	23.3943	19.0059	Homeobox protein Hox-B7 OS=Bos taurus GN=HOXB7 PE=2 SV=1	HXB7
GOAT_ENSBTAP00000007294	0	0	Hyaluronidase-4 OS=Homo sapiens GN=HYAL4 PE=2 SV=2	HYAL4
GOAT_ENSBTAP00000007295	2.16779	1.61839	Methyltransferase-like protein 21D OS=Homo sapiens GN=METTL21D PE=2 SV=2	MT21D
GOAT_ENSBTAP00000007299	1.19663	1.24429	Son of sevenless homolog 2 OS=Homo sapiens GN=SOS2 PE=1 SV=2	SOS2
GOAT_ENSBTAP00000007304	0	0	Cytoglobin OS=Homo sapiens GN=CYGB PE=1 SV=1	CYGB
GOAT_ENSBTAP00000007307	0	0	Chromobox protein homolog 1 OS=Mus musculus GN=Cbx1 PE=1 SV=1	CBX1
GOAT_ENSBTAP00000007315	5.67808	5.36092	Ceroid-lipofuscinosis neuronal protein 6 homolog OS=Canis familiaris GN=CLN6 PE=2 SV=1	CLN6
GOAT_ENSBTAP00000007319	0	0	FERM and PDZ domain-containing protein 2 OS=Homo sapiens GN=FRMPD2 PE=1 SV=3	FRPD2
GOAT_ENSBTAP00000007321	3.19323	3.94051	PHD finger protein 20 OS=Homo sapiens GN=PHF20 PE=1 SV=2	PHF20
GOAT_ENSBTAP00000007323	18.7914	21.9544	Zinc finger protein 205 OS=Bos taurus GN=ZNF205 PE=2 SV=1	ZN205
GOAT_ENSBTAP00000007324	135.97	140.049	Clusterin OS=Bos taurus GN=CLU PE=1 SV=1	CLUS
GOAT_ENSBTAP00000007326	11.7104	5.41541	C-type lectin domain family 11 member A OS=Homo sapiens GN=CLEC11A PE=1 SV=1	CLC11
GOAT_ENSBTAP00000007327	366.732	457.593	Ribonuclease H2 subunit C OS=Bos taurus GN=RNASEH2C PE=2 SV=1	RNH2C
GOAT_ENSBTAP00000007328	8.12017	8.38073	Histone acetyltransferase KAT5 OS=Rattus norvegicus GN=Kat5 PE=1 SV=2	KAT5
GOAT_ENSBTAP00000007333	1.24405	1.11567	Protein SZT2 OS=Homo sapiens GN=SZT2 PE=2 SV=3	SZT2
GOAT_ENSBTAP00000007340	38.2227	33.6173	Protein Dom3Z OS=Bos taurus GN=DOM3Z PE=2 SV=1	DOM3Z
GOAT_ENSBTAP00000007346	11.412	15.1741	Mitochondrial tRNA-specific 2-thiouridylase 1 OS=Homo sapiens GN=TRMU PE=1 SV=2	MTU1
GOAT_ENSBTAP00000007349	75.6252	460.304	Insulin-like growth factor-binding protein 2 OS=Bos taurus GN=IGFBP2 PE=1 SV=2	IBP2
GOAT_ENSBTAP00000007354	0	0	Putative olfactory receptor 10AC1 OS=Homo sapiens GN=OR10AC1P PE=3 SV=2	O10AC
GOAT_ENSBTAP00000007361	26.3068	22.6212	Homeobox protein Hox-C9 OS=Mus musculus GN=Hoxc9 PE=1 SV=2	HXC9
GOAT_ENSBTAP00000007362	0.0987648	0.454339	DNA excision repair protein ERCC-6-like OS=Bos taurus GN=ERCC6L PE=2 SV=1	ERC6L
GOAT_ENSBTAP00000007366-D2	0	0	Tripartite motif-containing protein 6 OS=Homo sapiens GN=TRIM6 PE=1 SV=1	TRIM6
GOAT_ENSBTAP00000007371	2.28568	0.683353	Carcinoembryonic antigen-related cell adhesion molecule 1 OS=Rattus norvegicus GN=Ceacam1 PE=1 SV=3	CEAM1
GOAT_ENSBTAP00000007375	0	0	Bombesin receptor subtype-3 OS=Ovis aries GN=BRS3 PE=2 SV=1	BRS3
GOAT_ENSBTAP00000007385	0	0	Telomerase reverse transcriptase OS=Bos taurus GN=TERT PE=3 SV=2	TERT
GOAT_ENSBTAP00000007391	9.02882	1.40862	Lipopolysaccharide-induced tumor necrosis factor-alpha factor homolog OS=Rattus norvegicus GN=Litaf PE=2 SV=1	LITAF
GOAT_ENSBTAP00000007392	0	0.0332567	Sterol O-acyltransferase 2 OS=Chlorocebus aethiops GN=SOAT2 PE=2 SV=1	SOAT2
GOAT_ENSBTAP00000007399	1.40412	0	CAMPATH-1 antigen OS=Canis familiaris GN=CD52 PE=2 SV=1	CD52
GOAT_ENSBTAP00000007403	0.0983766	0.649492	Glutathione S-transferase theta-1 OS=Bos taurus GN=GSTT1 PE=2 SV=3	GSTT1
GOAT_ENSBTAP00000007404	19.1528	14.4655	Valyl-tRNA synthetase OS=Homo sapiens GN=VARS PE=1 SV=4	SYVC
GOAT_ENSBTAP00000007420	0	0	Probable G-protein coupled receptor 132 OS=Homo sapiens GN=GPR132 PE=2 SV=1	GP132
GOAT_ENSBTAP00000007421	0	0	POU domain, class 4, transcription factor 2 OS=Homo sapiens GN=POU4F2 PE=1 SV=2	PO4F2
GOAT_ENSBTAP00000007441	2.30493	1.53511	HAUS augmin-like complex subunit 2 OS=Homo sapiens GN=HAUS2 PE=1 SV=1	HAUS2
GOAT_ENSBTAP00000007444-D2	2.0139	1.59677	Leucine-rich repeat-containing protein 20 OS=Homo sapiens GN=LRRC20 PE=2 SV=1	LRC20
GOAT_ENSBTAP00000007448	0.0440966	0	Zinc transporter ZIP8 OS=Homo sapiens GN=SLC39A8 PE=1 SV=1	S39A8
GOAT_ENSBTAP00000007452	0	0	Cadherin-22 OS=Homo sapiens GN=CDH22 PE=2 SV=2	CAD22
GOAT_ENSBTAP00000007454	13.8642	9.71845	Sialidase-1 OS=Bos taurus GN=NEU1 PE=2 SV=2	NEUR1
GOAT_ENSBTAP00000007466	32.6164	23.9873	Ubiquitin-associated domain-containing protein 2 OS=Macaca fascicularis GN=UBAC2 PE=2 SV=1	UBAC2
GOAT_ENSBTAP00000007470	0.212218	0	Corticosteroid 11-beta-dehydrogenase isozyme 2 OS=Bos taurus GN=HSD11B2 PE=1 SV=1	DHI2
GOAT_ENSBTAP00000007473	229.8	309.619	28S ribosomal protein S2, mitochondrial OS=Bos taurus GN=MRPS2 PE=1 SV=2	RT02
GOAT_ENSBTAP00000007481	142.709	121.224	Transmembrane emp24 domain-containing protein 10 OS=Bos taurus GN=TMED10 PE=2 SV=1	TMEDA
GOAT_ENSBTAP00000007484	0.070711	0.11531	Protein DBF4 homolog B OS=Homo sapiens GN=DBF4B PE=1 SV=1	DBF4B
GOAT_ENSBTAP00000007489	0	0	Interleukin-1 receptor-like 2 OS=Homo sapiens GN=IL1RL2 PE=2 SV=2	ILRL2
GOAT_ENSBTAP00000007490	0	0	Cyclic nucleotide-gated cation channel beta-1 OS=Bos taurus GN=CNGB1 PE=1 SV=1	CNGB1
GOAT_ENSBTAP00000007496	0.878499	0.63834	Abhydrolase domain-containing protein 3 OS=Bos taurus GN=ABHD3 PE=2 SV=1	ABHD3
GOAT_ENSBTAP00000007505	9.27358	7.71415	Fucose mutarotase OS=Bos taurus PE=2 SV=1	FUCM
GOAT_ENSBTAP00000007515	715.514	237.534	Cellular retinoic acid-binding protein 2 OS=Bos taurus GN=CRABP2 PE=2 SV=3	RABP2
GOAT_ENSBTAP00000007519	91.8037	88.1349	Perilipin-2 OS=Bos taurus GN=PLIN2 PE=2 SV=1	PLIN2
GOAT_ENSBTAP00000007524	1.07423	1.45014	Synaptotagmin-like protein 4 OS=Homo sapiens GN=SYTL4 PE=1 SV=2	SYTL4
GOAT_ENSBTAP00000007525	0	0	Indoleamine 2,3-dioxygenase 2 OS=Homo sapiens GN=IDO2 PE=1 SV=3	I23O2
GOAT_ENSBTAP00000007526	221.013	406.028	Heterogeneous nuclear ribonucleoproteins A2/B1 OS=Homo sapiens GN=HNRNPA2B1 PE=1 SV=2	ROA2
GOAT_ENSBTAP00000007531	2.59469	2.44971	F-box/LRR-repeat protein 4 OS=Bos taurus GN=FBXL4 PE=2 SV=1	FBXL4
GOAT_ENSBTAP00000007532	75.6764	86.3893	Glycerol-3-phosphate acyltransferase 4 OS=Bos taurus GN=AGPAT6 PE=3 SV=1	GPAT4
GOAT_ENSBTAP00000007538	247.178	127.804	ATP synthase lipid-binding protein, mitochondrial OS=Ovis aries GN=ATP5G2 PE=2 SV=1	AT5G2
GOAT_ENSBTAP00000007547	11.55	9.712	Survival motor neuron protein OS=Bos taurus GN=SMN1 PE=2 SV=2	SMN
GOAT_ENSBTAP00000007556	0	0	Melanoma-associated antigen B10 OS=Canis familiaris GN=MAGEB10 PE=2 SV=1	MAGBA
GOAT_ENSBTAP00000007563	0.511269	0.557004	Protein phosphatase 1K, mitochondrial OS=Bos taurus GN=PPM1K PE=2 SV=1	PPM1K
GOAT_ENSBTAP00000007571	80.6558	182.633	RNA-binding protein FUS OS=Mus musculus GN=Fus PE=2 SV=1	FUS
GOAT_ENSBTAP00000007573	101.395	28.507	Ly-6/neurotoxin-like protein 1 OS=Bos taurus GN=LYNX1 PE=3 SV=1	LYNX1
GOAT_ENSBTAP00000007574	0.705455	0.714193	TBC1 domain family member 4 OS=Homo sapiens GN=TBC1D4 PE=1 SV=2	TBCD4
GOAT_ENSBTAP00000007584	0.686716	0.743292	Nephrocystin-3 OS=Homo sapiens GN=NPHP3 PE=1 SV=1	NPHP3
GOAT_ENSBTAP00000007589	2.79414	2.73287	Phosphoglucomutase-2 OS=Homo sapiens GN=PGM2 PE=1 SV=4	PGM2
GOAT_ENSBTAP00000007590	0	0	Speedy protein C OS=Homo sapiens GN=SPDYC PE=1 SV=1	SPDYC
GOAT_ENSBTAP00000007603	0	0	Di-N-acetylchitobiase OS=Homo sapiens GN=CTBS PE=1 SV=1	DIAC
GOAT_ENSBTAP00000007605	0	0	Olfactory receptor 1052 OS=Mus musculus GN=Olfr1052 PE=2 SV=1	O1052
GOAT_ENSBTAP00000007609	0.00900673	0	CUB and sushi domain-containing protein 2 OS=Homo sapiens GN=CSMD2 PE=1 SV=2	CSMD2
GOAT_ENSBTAP00000007617	20.4089	17.5984	BRCA2 and CDKN1A-interacting protein OS=Bos taurus GN=BCCIP PE=2 SV=1	BCCIP
GOAT_ENSBTAP00000007619	12.0105	11.1649	Putative pre-mRNA-splicing factor ATP-dependent RNA helicase DHX32 OS=Homo sapiens GN=DHX32 PE=1 SV=1	DHX32
GOAT_ENSBTAP00000007621	23.7538	24.095	DDB1- and CUL4-associated factor 8 OS=Homo sapiens GN=DCAF8 PE=1 SV=1	DCAF8
GOAT_ENSBTAP00000007622	0	0	Serine--pyruvate aminotransferase, mitochondrial OS=Callithrix jacchus GN=AGXT PE=2 SV=1	SPYA
GOAT_ENSBTAP00000007623	0	0	E3 ubiquitin-protein ligase TRIM50 OS=Sus scrofa GN=TRIM50 PE=2 SV=1	TRI50
GOAT_ENSBTAP00000007628	0.0188553	0	Glutamate receptor 1 OS=Macaca fascicularis GN=GRIA1 PE=2 SV=1	GRIA1
GOAT_ENSBTAP00000007635	165.829	122.05	Transmembrane protein 14C OS=Bos taurus GN=TMEM14C PE=1 SV=1	TM14C
GOAT_ENSBTAP00000007636	24.2483	26.887	Calcium uptake protein 1, mitochondrial OS=Bos taurus GN=CBARA1 PE=2 SV=1	MICU1
GOAT_ENSBTAP00000007638	0.221757	0.172081	Na(+)/H(+) exchange regulatory cofactor NHE-RF3 OS=Bos taurus GN=PDZK1 PE=2 SV=1	NHRF3
GOAT_ENSBTAP00000007649	0	0	Olfactory receptor 2W3 OS=Homo sapiens GN=OR2W3 PE=2 SV=2	OR2W3
GOAT_ENSBTAP00000007661	0.971755	2.17446	Endonuclease 8-like 3 OS=Bos taurus GN=NEIL3 PE=2 SV=1	NEIL3
GOAT_ENSBTAP00000007663	0.550516	1.14141	Protein prenyltransferase alpha subunit repeat-containing protein 1 OS=Homo sapiens GN=PTAR1 PE=2 SV=2	PTAR1
GOAT_ENSBTAP00000007665	9.45001	7.01193	Polyphosphoinositide phosphatase OS=Homo sapiens GN=FIG4 PE=1 SV=1	FIG4
GOAT_ENSBTAP00000007668	20.0621	22.0905	Striatin-4 OS=Homo sapiens GN=STRN4 PE=1 SV=2	STRN4
GOAT_ENSBTAP00000007669	0.876647	0.715938	Ethanolamine kinase 1 OS=Homo sapiens GN=ETNK1 PE=1 SV=1	EKI1
GOAT_ENSBTAP00000007678	3.2008	3.16732	Serine/threonine-protein kinase ULK3 OS=Homo sapiens GN=ULK3 PE=1 SV=2	ULK3
GOAT_ENSBTAP00000007681	8.68261	5.62476	Secretory carrier-associated membrane protein 2 OS=Homo sapiens GN=SCAMP2 PE=1 SV=2	SCAM2
GOAT_ENSBTAP00000007684	10.3405	3.48615	Mannose-6-phosphate isomerase OS=Bos taurus GN=MPI PE=2 SV=3	MPI
GOAT_ENSBTAP00000007685	1.75587	1.68993	Multidrug resistance-associated protein 7 OS=Homo sapiens GN=ABCC10 PE=1 SV=1	MRP7
GOAT_ENSBTAP00000007687	7.24554	16.4674	Uncharacterized protein C15orf17 OS=Homo sapiens GN=C15orf17 PE=1 SV=1	CO017
GOAT_ENSBTAP00000007690	0.364875	0.149043	Protein delta homolog 2 OS=Bos taurus GN=DLK2 PE=2 SV=1	DLK2
GOAT_ENSBTAP00000007691	2.41749	3.34968	Rho-associated protein kinase 2 OS=Bos taurus GN=ROCK2 PE=1 SV=1	ROCK2
GOAT_ENSBTAP00000007693	22.3774	20.4056	Vacuolar protein sorting-associated protein VTA1 homolog OS=Bos taurus GN=VTA1 PE=2 SV=1	VTA1
GOAT_ENSBTAP00000007700	0	0	Inward rectifier potassium channel 13 OS=Homo sapiens GN=KCNJ13 PE=1 SV=1	IRK13
GOAT_ENSBTAP00000007701	0	0	Alpha-lactalbumin OS=Capra hircus GN=LALBA PE=1 SV=1	LALBA
GOAT_ENSBTAP00000007703	1.1155	1.25704	Cyclin-T1 OS=Bos taurus GN=CCNT1 PE=1 SV=1	CCNT1
GOAT_ENSBTAP00000007704	3.71025	3.88458	Cyclic AMP-dependent transcription factor ATF-7 OS=Homo sapiens GN=ATF7 PE=1 SV=2	ATF7
GOAT_ENSBTAP00000007708	0	0	Ankyrin repeat and SOCS box protein 17 OS=Bos taurus GN=ASB17 PE=2 SV=1	ASB17
GOAT_ENSBTAP00000007710	0.198423	0	Zinc finger protein 81 OS=Homo sapiens GN=ZNF81 PE=1 SV=3	ZNF81
GOAT_ENSBTAP00000007711	50.1126	50.9151	Heme-binding protein 1 OS=Bos taurus GN=HEBP1 PE=2 SV=1	HEBP1
GOAT_ENSBTAP00000007718	6.65869	8.0826	Sentrin-specific protease 6 OS=Homo sapiens GN=SENP6 PE=1 SV=2	SENP6
GOAT_ENSBTAP00000007721-D25	0	0	Olfactory receptor 5F1 OS=Homo sapiens GN=OR5F1 PE=2 SV=2	OR5F1
GOAT_ENSBTAP00000007733	1.26229	1.26775	Zinc finger protein 333 OS=Homo sapiens GN=ZNF333 PE=2 SV=3	ZN333
GOAT_ENSBTAP00000007735	0.944589	0.669002	WD repeat-containing protein 31 OS=Homo sapiens GN=WDR31 PE=2 SV=1	WDR31
GOAT_ENSBTAP00000007743	0	0	Tyrosine-protein kinase ZAP-70 OS=Mus musculus GN=Zap70 PE=1 SV=2	ZAP70
GOAT_ENSBTAP00000007756	8.30294	6.74162	Low-density lipoprotein receptor-related protein 5 OS=Homo sapiens GN=LRP5 PE=1 SV=2	LRP5
GOAT_ENSBTAP00000007760	0.557216	0.311627	Radial spoke head 10 homolog B OS=Bos taurus GN=RSPH10B PE=2 SV=2	RS10B
GOAT_ENSBTAP00000007762	12.9877	9.82023	Leptin receptor gene-related protein OS=Bos taurus GN=LEPROT PE=2 SV=1	OBRG
GOAT_ENSBTAP00000007767-D25	0	0	Olfactory receptor 4A47 OS=Homo sapiens GN=OR4A47 PE=2 SV=2	O4A47
GOAT_ENSBTAP00000007770	0	0.0178614	Scm-like with four MBT domains protein 2 OS=Homo sapiens GN=SFMBT2 PE=1 SV=1	SMBT2
GOAT_ENSBTAP00000007781	0.0219053	0	Ankyrin repeat and BTB/POZ domain-containing protein 2 OS=Homo sapiens GN=ABTB2 PE=2 SV=1	ABTB2
GOAT_ENSBTAP00000007794	0	0	Meiotic recombination protein DMC1/LIM15 homolog OS=Homo sapiens GN=DMC1 PE=1 SV=2	DMC1
GOAT_ENSBTAP00000007795	6.78633	6.20687	Putative Polycomb group protein ASXL1 OS=Homo sapiens GN=ASXL1 PE=1 SV=3	ASXL1
GOAT_ENSBTAP00000007796	0	0	BarH-like 2 homeobox protein OS=Homo sapiens GN=BARHL2 PE=2 SV=2	BARH2
GOAT_ENSBTAP00000007798	9.90307	11.9637	5'-AMP-activated protein kinase subunit beta-1 OS=Bos taurus GN=PRKAB1 PE=2 SV=3	AAKB1
GOAT_ENSBTAP00000007799	0	0	T-cell receptor alpha chain V region PHDS58 OS=Mus musculus PE=1 SV=1	TVA1
GOAT_ENSBTAP00000007803-D4	0	0	Protein FAM55B OS=Homo sapiens GN=FAM55B PE=2 SV=2	FA55B
GOAT_ENSBTAP00000007806	45.122	54.8477	Urokinase-type plasminogen activator OS=Bos taurus GN=PLAU PE=2 SV=1	UROK
GOAT_ENSBTAP00000007811	0	0	CCAAT/enhancer-binding protein epsilon OS=Ovis aries GN=CEBPE PE=2 SV=1	CEBPE
GOAT_ENSBTAP00000007812	0	0	Homeobox protein ESX1 OS=Homo sapiens GN=ESX1 PE=1 SV=3	ESX1
GOAT_ENSBTAP00000007819	1.09114	0.815563	Protein-tyrosine kinase 2-beta OS=Homo sapiens GN=PTK2B PE=1 SV=2	FAK2
GOAT_ENSBTAP00000007831	0	0	Probable G-protein coupled receptor 123 OS=Homo sapiens GN=GPR123 PE=2 SV=3	GP123
GOAT_ENSBTAP00000007833	1.03865	1.44445	E3 ubiquitin-protein ligase UBR2 OS=Homo sapiens GN=UBR2 PE=1 SV=1	UBR2
GOAT_ENSBTAP00000007836	0	0	Peripherin-2 OS=Bos taurus GN=PRPH2 PE=1 SV=1	PRPH2
GOAT_ENSBTAP00000007838	0	0	Oviduct-specific glycoprotein OS=Ovis aries GN=OVGP1 PE=1 SV=1	OVGP1
GOAT_ENSBTAP00000007840	17.427	19.0381	Uncharacterized protein C6orf130 homolog OS=Bos taurus PE=2 SV=1	CF130
GOAT_ENSBTAP00000007841	0.211451	0.345971	3-keto-steroid reductase OS=Homo sapiens GN=HSD17B7 PE=1 SV=1	DHB7
GOAT_ENSBTAP00000007845	0.0364724	0.118566	Phosphoinositide 3-kinase regulatory subunit 5 OS=Sus scrofa GN=PIK3R5 PE=1 SV=1	PI3R5
GOAT_ENSBTAP00000007861	0.225237	0	Sphingosine 1-phosphate receptor 1 OS=Bos taurus GN=S1PR1 PE=2 SV=1	S1PR1
GOAT_ENSBTAP00000007865	0.0517407	0	Sperm equatorial segment protein 1 OS=Bos taurus GN=SPESP1 PE=2 SV=1	SPESP
GOAT_ENSBTAP00000007874	0	0	Leucine-rich repeat-containing protein 18 OS=Rattus norvegicus GN=Lrrc18 PE=2 SV=1	LRC18
GOAT_ENSBTAP00000007876	28.6149	15.9027	Nocturnin OS=Homo sapiens GN=CCRN4L PE=2 SV=2	NOCT
GOAT_ENSBTAP00000007877	0.0683963	0.111511	Fibronectin type III and SPRY domain-containing protein 1 OS=Bos taurus GN=FSD1 PE=2 SV=1	FSD1
GOAT_ENSBTAP00000007879	1.72754	1.48765	Death-inducer obliterator 1 OS=Homo sapiens GN=DIDO1 PE=1 SV=5	DIDO1
GOAT_ENSBTAP00000007883	0.0508414	0	Leucine-rich repeat-containing protein 69 OS=Homo sapiens GN=LRRC69 PE=2 SV=2	LRC69
GOAT_ENSBTAP00000007891	0	0	Gamma-2-syntrophin OS=Mus musculus GN=Sntg2 PE=2 SV=1	SNTG2
GOAT_ENSBTAP00000007896	0	0	Stabilin-2 OS=Homo sapiens GN=STAB2 PE=1 SV=3	STAB2
GOAT_ENSBTAP00000007899	0.843773	0.518608	5'-nucleotidase domain-containing protein 3 OS=Homo sapiens GN=NT5DC3 PE=2 SV=1	NT5D3
GOAT_ENSBTAP00000007900	3.10191	5.2166	DNA polymerase eta OS=Homo sapiens GN=POLH PE=1 SV=1	POLH
GOAT_ENSBTAP00000007903	20.9829	10.2078	GTP-binding protein 2 OS=Homo sapiens GN=GTPBP2 PE=2 SV=1	GTPB2
GOAT_ENSBTAP00000007904	33.5132	44.3036	Nuclear factor NF-kappa-B p100 subunit OS=Homo sapiens GN=NFKB2 PE=1 SV=4	NFKB2
GOAT_ENSBTAP00000007911	2.13731	4.27615	Centrosome-associated protein CEP250 OS=Homo sapiens GN=CEP250 PE=1 SV=2	CP250
GOAT_ENSBTAP00000007912	7.96859	8.94489	V-type proton ATPase subunit e 2 OS=Bos taurus GN=ATP6V0E2 PE=3 SV=1	VA0E2
GOAT_ENSBTAP00000007923	0	0	Myogenin OS=Bos taurus GN=MYOG PE=2 SV=2	MYOG
GOAT_ENSBTAP00000007924	0	0	Lysozyme C-1 OS=Ovis aries PE=2 SV=2	LYSC1
GOAT_ENSBTAP00000007924-D2	0	0	Lysozyme C-1 OS=Ovis aries PE=2 SV=2	LYSC1
GOAT_ENSBTAP00000007924-D4	0	0	Lysozyme C-2 OS=Bos taurus GN=LYZ2 PE=1 SV=2	LYSC2
GOAT_ENSBTAP00000007924-D6	0	0.301096	Lysozyme C, milk isozyme OS=Bos taurus PE=2 SV=1	LYSM
GOAT_ENSBTAP00000007931	3.49304	10.2859	WNT1-inducible-signaling pathway protein 2 OS=Homo sapiens GN=WISP2 PE=1 SV=1	WISP2
GOAT_ENSBTAP00000007934	0	2.83688	Putative uncharacterized protein C10orf128 OS=Homo sapiens GN=C10orf128 PE=2 SV=1	CJ128
GOAT_ENSBTAP00000007937	5.59481	6.95302	Kelch-like protein 5 OS=Homo sapiens GN=KLHL5 PE=2 SV=3	KLHL5
GOAT_ENSBTAP00000007945	18.6957	19.5918	Dephospho-CoA kinase domain-containing protein OS=Bos taurus GN=DCAKD PE=2 SV=2	DCAKD
GOAT_ENSBTAP00000007948	37.3567	39.4731	Basic leucine zipper and W2 domain-containing protein 1 OS=Rattus norvegicus GN=Bzw1 PE=2 SV=1	BZW1
GOAT_ENSBTAP00000007950	25.8696	26.4892	Glycylpeptide N-tetradecanoyltransferase 1 OS=Homo sapiens GN=NMT1 PE=1 SV=2	NMT1
GOAT_ENSBTAP00000007953	10.0611	12.0939	Acyl-CoA-binding domain-containing protein 4 OS=Bos taurus GN=ACBD4 PE=2 SV=1	ACBD4
GOAT_ENSBTAP00000007959	6.72363	8.2327	Translin OS=Bos taurus GN=TSN PE=2 SV=1	TSN
GOAT_ENSBTAP00000007967	14.5775	21.8547	Proliferating cell nuclear antigen OS=Bos taurus GN=PCNA PE=2 SV=1	PCNA
GOAT_ENSBTAP00000007972	1.23017	1.01602	Calcyphosin OS=Bos taurus GN=CAPS PE=2 SV=1	CAYP1
GOAT_ENSBTAP00000007976	143.581	163.334	Src substrate cortactin OS=Mus musculus GN=Cttn PE=1 SV=2	SRC8
GOAT_ENSBTAP00000007981	52.16	31.1751	Podocan-like protein 1 OS=Mus musculus GN=Podnl1 PE=2 SV=2	PONL1
GOAT_ENSBTAP00000007982	119.327	125.056	Succinyl-CoA ligase [GDP-forming] subunit alpha, mitochondrial OS=Bos taurus GN=SUCLG1 PE=2 SV=3	SUCA
GOAT_ENSBTAP00000007986	0	0	Retbindin OS=Canis familiaris GN=RTBDN PE=2 SV=1	RTBDN
GOAT_ENSBTAP00000007987	26.6708	20.5511	Interleukin-15 receptor subunit alpha OS=Homo sapiens GN=IL15RA PE=1 SV=1	I15RA
GOAT_ENSBTAP00000007990	0.0334933	0	Protein phosphatase 1J OS=Homo sapiens GN=PPM1J PE=1 SV=1	PPM1J
GOAT_ENSBTAP00000007991	0.276317	0.330707	Microtubule-associated serine/threonine-protein kinase 1 OS=Homo sapiens GN=MAST1 PE=1 SV=2	MAST1
GOAT_ENSBTAP00000007993	44.3469	36.6756	Deoxyribonuclease-2-alpha OS=Bos taurus GN=DNASE2 PE=2 SV=2	DNS2A
GOAT_ENSBTAP00000007997	1.86932	0.920239	Matrix metalloproteinase-28 OS=Homo sapiens GN=MMP28 PE=2 SV=2	MMP28
GOAT_ENSBTAP00000008002	3.26185	1.97459	Uncharacterized protein C17orf80 OS=Homo sapiens GN=C17orf80 PE=1 SV=2	CQ080
GOAT_ENSBTAP00000008015	10.4027	10.8118	Phosphatidylinositol-4-phosphate 5-kinase type-1 alpha OS=Homo sapiens GN=PIP5K1A PE=1 SV=1	PI51A
GOAT_ENSBTAP00000008020	19.3344	24.3179	X-ray repair cross-complementing protein 6 OS=Homo sapiens GN=XRCC6 PE=1 SV=2	XRCC6
GOAT_ENSBTAP00000008025	10.7638	12.1222	Stromelysin-3 OS=Homo sapiens GN=MMP11 PE=1 SV=3	MMP11
GOAT_ENSBTAP00000008028	0.820628	1.45495	Exocyst complex component 8 OS=Bos taurus GN=EXOC8 PE=2 SV=1	EXOC8
GOAT_ENSBTAP00000008039	2.33029	3.56793	FLYWCH-type zinc finger-containing protein 1 OS=Homo sapiens GN=FLYWCH1 PE=1 SV=2	FWCH1
GOAT_ENSBTAP00000008042	32.1577	33.6286	Arginine/serine-rich coiled-coil protein 2 OS=Bos taurus GN=RSRC2 PE=2 SV=2	RSRC2
GOAT_ENSBTAP00000008055	10.9759	6.33058	Serine/threonine-protein kinase PLK3 OS=Homo sapiens GN=PLK3 PE=1 SV=2	PLK3
GOAT_ENSBTAP00000008060	4.59557	4.61086	E3 ubiquitin-protein ligase HUWE1 OS=Homo sapiens GN=HUWE1 PE=1 SV=3	HUWE1
GOAT_ENSBTAP00000008066	0	0	C-type lectin domain family 14 member A OS=Homo sapiens GN=CLEC14A PE=1 SV=1	CLC14
GOAT_ENSBTAP00000008068	170.178	110.033	Dynein light chain roadblock-type 1 OS=Rattus norvegicus GN=Dynlrb1 PE=1 SV=3	DLRB1
GOAT_ENSBTAP00000008069	9.10387	9.64296	DENN domain-containing protein 3 OS=Mus musculus GN=Dennd3 PE=2 SV=2	DEND3
GOAT_ENSBTAP00000008077	7.05108	9.75002	Transient receptor potential cation channel subfamily M member 4 OS=Homo sapiens GN=TRPM4 PE=1 SV=1	TRPM4
GOAT_ENSBTAP00000008088	0	0	Probable G-protein coupled receptor 149 OS=Homo sapiens GN=GPR149 PE=2 SV=2	GP149
GOAT_ENSBTAP00000008093	13.2579	10.8613	28S ribosomal protein S9, mitochondrial OS=Bos taurus GN=MRPS9 PE=1 SV=3	RT09
GOAT_ENSBTAP00000008101	16.8801	24.3454	Sulfite oxidase, mitochondrial OS=Homo sapiens GN=SUOX PE=1 SV=2	SUOX
GOAT_ENSBTAP00000008106	3.28234	2.36595	Rab11 family-interacting protein 5 OS=Homo sapiens GN=RAB11FIP5 PE=1 SV=1	RFIP5
GOAT_ENSBTAP00000008107	528.606	341.311	Peroxiredoxin-4 OS=Bos taurus GN=PRDX4 PE=2 SV=1	PRDX4
GOAT_ENSBTAP00000008111	25.3986	19.6873	RNA-binding protein 45 OS=Homo sapiens GN=RBM45 PE=1 SV=1	RBM45
GOAT_ENSBTAP00000008112	9.97947	10.0772	Zinc finger protein 76 OS=Homo sapiens GN=ZNF76 PE=2 SV=2	ZNF76
GOAT_ENSBTAP00000008115	1.25929	0	Cyclic AMP-responsive element-binding protein 3-like protein 3 OS=Bos taurus GN=CREB3L3 PE=2 SV=1	CR3L3
GOAT_ENSBTAP00000008119	2.68629	1.72356	Probable palmitoyltransferase ZDHHC20 OS=Bos taurus GN=ZDHHC20 PE=2 SV=1	ZDH20
GOAT_ENSBTAP00000008128	16.518	16.487	Kinetochore protein Spc24 OS=Bos taurus GN=SPC24 PE=2 SV=1	SPC24
GOAT_ENSBTAP00000008130	303.935	228.554	Microfibril-associated glycoprotein 4 OS=Bos taurus GN=MFAP4 PE=1 SV=2	MFAP4
GOAT_ENSBTAP00000008135	1.4003	0.476878	Interleukin-1 receptor-associated kinase-like 2 OS=Bos taurus GN=IRAK2 PE=2 SV=1	IRAK2
GOAT_ENSBTAP00000008139	0.352135	0.385397	Probable palmitoyltransferase ZDHHC21 OS=Bos taurus GN=ZDHHC21 PE=2 SV=1	ZDH21
GOAT_ENSBTAP00000008142	88.367	99.231	Dr1-associated corepressor OS=Bos taurus GN=DRAP1 PE=2 SV=1	NC2A
GOAT_ENSBTAP00000008144	9.66355	7.9984	DTW domain-containing protein 1 OS=Pongo abelii GN=DTWD1 PE=2 SV=1	DTWD1
GOAT_ENSBTAP00000008149	0.609862	0.331412	Probable Xaa-Pro aminopeptidase 3 OS=Pongo abelii GN=XPNPEP3 PE=2 SV=1	XPP3
GOAT_ENSBTAP00000008150	0	0	DnaJ homolog subfamily B member 7 OS=Homo sapiens GN=DNAJB7 PE=2 SV=2	DNJB7
GOAT_ENSBTAP00000008153	0.209067	0.150909	Adenylate cyclase type 7 OS=Bos taurus GN=ADCY7 PE=2 SV=1	ADCY7
GOAT_ENSBTAP00000008154	41.4959	34.3151	Exostosin-1 OS=Bos taurus GN=EXT1 PE=2 SV=1	EXT1
GOAT_ENSBTAP00000008159	195.706	114.735	Lysyl oxidase homolog 2 OS=Homo sapiens GN=LOXL2 PE=1 SV=1	LOXL2
GOAT_ENSBTAP00000008160	0	0	Forkhead box protein I2 OS=Homo sapiens GN=FOXI2 PE=2 SV=2	FOXI2
GOAT_ENSBTAP00000008161	2.57826	1.85049	General transcription factor II-I repeat domain-containing protein 1 OS=Homo sapiens GN=GTF2IRD1 PE=1 SV=1	GT2D1
GOAT_ENSBTAP00000008168	0	0	Probable G-protein coupled receptor 97 OS=Homo sapiens GN=GPR97 PE=1 SV=1	GPR97
GOAT_ENSBTAP00000008171	0.0506654	0.0549758	Protein THEMIS2 OS=Homo sapiens GN=THEMIS2 PE=2 SV=1	THMS2
GOAT_ENSBTAP00000008177	40.4598	51.8119	Isocitrate dehydrogenase [NAD] subunit alpha, mitochondrial OS=Bos taurus GN=IDH3A PE=1 SV=1	IDH3A
GOAT_ENSBTAP00000008181	0.811091	1.0924	Serine/threonine-protein kinase NIM1 OS=Homo sapiens GN=NIM1 PE=1 SV=1	NIM1
GOAT_ENSBTAP00000008184	0	0	Atrial natriuretic peptide receptor 1 OS=Homo sapiens GN=NPR1 PE=1 SV=1	ANPRA
GOAT_ENSBTAP00000008186	16.5689	18.995	Integrator complex subunit 3 OS=Homo sapiens GN=INTS3 PE=1 SV=1	INT3
GOAT_ENSBTAP00000008188	0.0722837	0.0785947	Long-chain fatty acid transport protein 3 OS=Homo sapiens GN=SLC27A3 PE=2 SV=3	S27A3
GOAT_ENSBTAP00000008190	0.756822	0.883383	Toll-like receptor 4 OS=Bos taurus GN=TLR4 PE=2 SV=2	TLR4
GOAT_ENSBTAP00000008192	0.0787017	0.299689	Beta-1,3-galactosyl-O-glycosyl-glycoprotein beta-1,6-N-acetylglucosaminyltransferase 7 OS=Sus scrofa GN=GCNT7 PE=3 SV=1	GCNT7
GOAT_ENSBTAP00000008193	31.3026	23.1653	Lysosomal alpha-mannosidase OS=Bos taurus GN=MAN2B1 PE=1 SV=3	MA2B1
GOAT_ENSBTAP00000008196	99.653	87.4401	WD repeat domain-containing protein 83 OS=Homo sapiens GN=WDR83 PE=1 SV=1	WDR83
GOAT_ENSBTAP00000008198	7.26181	22.0308	Chromobox protein homolog 5 OS=Homo sapiens GN=CBX5 PE=1 SV=1	CBX5
GOAT_ENSBTAP00000008200	36.9483	25.4925	Deoxyhypusine synthase OS=Bos taurus GN=DHPS PE=2 SV=2	DHYS
GOAT_ENSBTAP00000008204-D2	0	0	Guanine nucleotide-binding protein G(I)/G(S)/G(O) subunit gamma-12 OS=Pongo abelii GN=GNG12 PE=3 SV=3	GBG12
GOAT_ENSBTAP00000008209	1.4839	2.49238	Protein Mdm4 OS=Bos taurus GN=MDM4 PE=2 SV=1	MDM4
GOAT_ENSBTAP00000008215	2.1091	3.91454	Uncharacterized protein KIAA1614 OS=Homo sapiens GN=KIAA1614 PE=2 SV=3	K1614
GOAT_ENSBTAP00000008216	77.4408	51.4702	LIM and senescent cell antigen-like-containing domain protein 2 OS=Bos taurus GN=LIMS2 PE=2 SV=2	LIMS2
GOAT_ENSBTAP00000008222	0	0	Voltage-dependent anion-selective channel protein 3 OS=Oryctolagus cuniculus GN=VDAC3 PE=2 SV=1	VDAC3
GOAT_ENSBTAP00000008225	362.72	508.1	Heat shock protein HSP 90-alpha OS=Bos taurus GN=HSP90AA1 PE=2 SV=3	HS90A
GOAT_ENSBTAP00000008228	13.6994	2.13893	Complement C1q tumor necrosis factor-related protein 1 OS=Homo sapiens GN=C1QTNF1 PE=1 SV=1	C1QT1
GOAT_ENSBTAP00000008235	0	0	Protein FAM83C OS=Homo sapiens GN=FAM83C PE=2 SV=3	FA83C
GOAT_ENSBTAP00000008236	2.92662	3.79907	Cytosolic endo-beta-N-acetylglucosaminidase OS=Homo sapiens GN=ENGASE PE=1 SV=1	ENASE
GOAT_ENSBTAP00000008237	0	0	Patatin-like phospholipase domain-containing protein 5 OS=Homo sapiens GN=PNPLA5 PE=2 SV=1	PLPL5
GOAT_ENSBTAP00000008243	59.9114	72.6348	Transmembrane BAX inhibitor motif-containing protein 4 OS=Homo sapiens GN=TMBIM4 PE=1 SV=3	TMBI4
GOAT_ENSBTAP00000008246	0	0	POU domain class 2-associating factor 1 OS=Bos taurus GN=POU2AF1 PE=2 SV=1	OBF1
GOAT_ENSBTAP00000008254	16.3246	8.15423	Uncharacterized Ig-like domain-containing protein C10orf72 OS=Homo sapiens GN=C10orf72 PE=2 SV=3	CJ072
GOAT_ENSBTAP00000008268-D2	15.3804	25.8076	Vacuolar ATPase assembly integral membrane protein VMA21 OS=Bos taurus GN=VMA21 PE=3 SV=1	VMA21
GOAT_ENSBTAP00000008272	2.20511	2.28356	Estradiol 17-beta-dehydrogenase 11 OS=Pongo abelii GN=HSD17B11 PE=2 SV=1	DHB11
GOAT_ENSBTAP00000008277-D9	0	0	Pregnancy-associated glycoprotein 2 OS=Bos taurus GN=PAG2 PE=2 SV=1	PAG2
GOAT_ENSBTAP00000008279	0	0.239417	Proenkephalin-B OS=Bos taurus GN=PDYN PE=2 SV=1	PDYN
GOAT_ENSBTAP00000008284	0	0	Olfactory receptor 6C76 OS=Homo sapiens GN=OR6C76 PE=2 SV=1	O6C76
GOAT_ENSBTAP00000008292	1.85974	1.31021	Lipoamide acyltransferase component of branched-chain alpha-keto acid dehydrogenase complex, mitochondrial OS=Bos taurus GN=DBT PE=1 SV=2	ODB2
GOAT_ENSBTAP00000008296	19.6411	24.755	Sorting nexin-9 OS=Homo sapiens GN=SNX9 PE=1 SV=1	SNX9
GOAT_ENSBTAP00000008298	6.7045	5.57163	Aldehyde dehydrogenase family 1 member L2, mitochondrial OS=Homo sapiens GN=ALDH1L2 PE=1 SV=2	AL1L2
GOAT_ENSBTAP00000008305	43.235	45.4917	RNA-binding protein 5 OS=Bos taurus GN=RBM5 PE=2 SV=1	RBM5
GOAT_ENSBTAP00000008319	38338.9	101981	ATPase inhibitor, mitochondrial OS=Bos taurus GN=ATPIF1 PE=1 SV=2	ATIF1
GOAT_ENSBTAP00000008322	0.170724	0.0464654	Interleukin-1 receptor type 2 OS=Homo sapiens GN=IL1R2 PE=1 SV=1	IL1R2
GOAT_ENSBTAP00000008329	2.87165	3.90774	Thioredoxin-like protein 4B OS=Homo sapiens GN=TXNL4B PE=1 SV=1	TXN4B
GOAT_ENSBTAP00000008330	0.0907158	0	Exostosin-like 1 OS=Mus musculus GN=Extl1 PE=2 SV=2	EXTL1
GOAT_ENSBTAP00000008333	14.796	11.9607	Cirhin OS=Homo sapiens GN=CIRH1A PE=1 SV=1	CIR1A
GOAT_ENSBTAP00000008346	0	0	Olfactory receptor 9G4 OS=Homo sapiens GN=OR9G4 PE=2 SV=2	OR9G4
GOAT_ENSBTAP00000008348	0	0	CD180 antigen OS=Homo sapiens GN=CD180 PE=1 SV=2	CD180
GOAT_ENSBTAP00000008350	0	0	Guanine nucleotide-binding protein G(I)/G(S)/G(O) subunit gamma-T2 OS=Canis familiaris GN=GNGT2 PE=3 SV=1	GBGT2
GOAT_ENSBTAP00000008351	34.9346	31.1436	Lysosomal protein NCU-G1 OS=Bos taurus PE=2 SV=1	NCUG1
GOAT_ENSBTAP00000008352	58.1546	67.6865	Charged multivesicular body protein 4a OS=Bos taurus GN=CHMP4A PE=2 SV=1	CHM4A
GOAT_ENSBTAP00000008354	0.0815544	0.0176682	Ephrin type-A receptor 1 OS=Homo sapiens GN=EPHA1 PE=1 SV=4	EPHA1
GOAT_ENSBTAP00000008355	1.6534	1.49655	NEDD4-binding protein 3 OS=Homo sapiens GN=N4BP3 PE=1 SV=3	N4BP3
GOAT_ENSBTAP00000008357	408.494	921.63	Connective tissue growth factor OS=Bos taurus GN=CTGF PE=2 SV=2	CTGF
GOAT_ENSBTAP00000008358	150.907	157.692	T-complex protein 1 subunit gamma OS=Bos taurus GN=CCT3 PE=1 SV=1	TCPG
GOAT_ENSBTAP00000008359	6.04886	7.25484	Kelch domain-containing protein 5 OS=Homo sapiens GN=KLHDC5 PE=1 SV=2	KLDC5
GOAT_ENSBTAP00000008361	3.88897	7.78243	Uncharacterized protein C1orf182 homolog OS=Bos taurus PE=2 SV=1	CA182
GOAT_ENSBTAP00000008362	11.1978	11.0066	Protein RMD5 homolog B OS=Mus musculus GN=Rmnd5b PE=2 SV=1	RMD5B
GOAT_ENSBTAP00000008363	76.9597	73.2916	H/ACA ribonucleoprotein complex subunit 2 OS=Bos taurus GN=NHP2 PE=2 SV=1	NHP2
GOAT_ENSBTAP00000008367	14.1917	14.3238	Receptor-interacting serine/threonine-protein kinase 1 OS=Homo sapiens GN=RIPK1 PE=1 SV=3	RIPK1
GOAT_ENSBTAP00000008368	37.6609	46.0274	Valacyclovir hydrolase OS=Homo sapiens GN=BPHL PE=1 SV=1	BPHL
GOAT_ENSBTAP00000008370	0	0	Protein FAM48A OS=Homo sapiens GN=FAM48A PE=1 SV=2	FA48A
GOAT_ENSBTAP00000008370-D2	0	0	Protein FAM48A OS=Homo sapiens GN=FAM48A PE=1 SV=2	FA48A
GOAT_ENSBTAP00000008372	129.626	117.519	Tubulin beta-2B chain OS=Rattus norvegicus GN=Tubb2b PE=1 SV=1	TBB2B
GOAT_ENSBTAP00000008380	0.290423	0.0969082	Translin-associated factor X-interacting protein 1 OS=Homo sapiens GN=TSNAXIP1 PE=2 SV=1	TXIP1
GOAT_ENSBTAP00000008385	5.60406	4.50971	Tetratricopeptide repeat protein 7B OS=Homo sapiens GN=TTC7B PE=1 SV=3	TTC7B
GOAT_ENSBTAP00000008386	521.456	487.877	Glucose-6-phosphate isomerase OS=Bos taurus GN=GPI PE=2 SV=3	G6PI
GOAT_ENSBTAP00000008398	1.22451	2.09298	Partner and localizer of BRCA2 OS=Homo sapiens GN=PALB2 PE=1 SV=1	PALB2
GOAT_ENSBTAP00000008410	147.952	153.836	Nuclear transport factor 2 OS=Rattus norvegicus GN=Nutf2 PE=1 SV=1	NTF2
GOAT_ENSBTAP00000008412	0.0278756	0	Leucine-rich repeat and IQ domain-containing protein 4 OS=Homo sapiens GN=LRRIQ4 PE=2 SV=2	LRIQ4
GOAT_ENSBTAP00000008418	0.204012	0.916433	Neuritin-like protein OS=Mus musculus GN=Nrn1l PE=2 SV=2	NRN1L
GOAT_ENSBTAP00000008423	45.2205	57.8378	PHD finger-like domain-containing protein 5A OS=Rattus norvegicus GN=Phf5a PE=2 SV=1	PHF5A
GOAT_ENSBTAP00000008425	3.10627	5.10659	Troponin I, cardiac muscle OS=Bos taurus GN=TNNI3 PE=1 SV=2	TNNI3
GOAT_ENSBTAP00000008427	0.95029	1.38515	Zinc finger protein 354A OS=Homo sapiens GN=ZNF354A PE=2 SV=2	Z354A
GOAT_ENSBTAP00000008442	0.286366	0.0269539	Immunoglobulin superfamily DCC subclass member 4 OS=Homo sapiens GN=IGDCC4 PE=2 SV=1	IGDC4
GOAT_ENSBTAP00000008454	0.0446123	0.459609	Contactin-associated protein-like 3 OS=Homo sapiens GN=CNTNAP3 PE=2 SV=3	CNTP3
GOAT_ENSBTAP00000008455	0.0276647	0.0300316	Acyl-coenzyme A synthetase ACSM3, mitochondrial OS=Pongo abelii GN=ACSM3 PE=2 SV=1	ACSM3
GOAT_ENSBTAP00000008479	0	0	Leukocyte surface antigen CD53 OS=Bos taurus GN=CD53 PE=2 SV=1	CD53
GOAT_ENSBTAP00000008482	0	0	Piwi-like protein 1 OS=Mus musculus GN=Piwil1 PE=1 SV=1	PIWL1
GOAT_ENSBTAP00000008483	0.443693	0.186765	Tau-tubulin kinase 2 OS=Homo sapiens GN=TTBK2 PE=1 SV=2	TTBK2
GOAT_ENSBTAP00000008486	2.13258	1.71695	Oxysterol-binding protein-related protein 11 OS=Homo sapiens GN=OSBPL11 PE=1 SV=2	OSB11
GOAT_ENSBTAP00000008487	0	0	Epithelial cell adhesion molecule OS=Bos taurus GN=EPCAM PE=2 SV=1	EPCAM
GOAT_ENSBTAP00000008492	2.37168	4.83534	UPF0553 protein C9orf64 homolog OS=Bos taurus PE=2 SV=1	CI064
GOAT_ENSBTAP00000008495	1.96582	2.15298	Calpain-7 OS=Sus scrofa GN=CAPN7 PE=2 SV=1	CAN7
GOAT_ENSBTAP00000008498	4.19746	4.15026	Pentatricopeptide repeat-containing protein 3, mitochondrial OS=Bos taurus GN=PTCD3 PE=2 SV=1	PTCD3
GOAT_ENSBTAP00000008503-D11	0	0	Olfactory receptor 10H4 OS=Homo sapiens GN=OR10H4 PE=2 SV=1	O10H4
GOAT_ENSBTAP00000008507	5.76272	8.73498	Polyribonucleotide 5'-hydroxyl-kinase Clp1 OS=Bos taurus GN=CLP1 PE=2 SV=1	CLP1
GOAT_ENSBTAP00000008510	0	0	Myosin-Vb OS=Rattus norvegicus GN=Myo5b PE=1 SV=1	MYO5B
GOAT_ENSBTAP00000008511	0.0181757	0.0590858	Uncharacterized protein C1orf170 homolog OS=Bos taurus PE=2 SV=1	CA170
GOAT_ENSBTAP00000008515	12.4735	12.1807	Putative RNA-binding protein 15B OS=Mus musculus GN=Rbm15b PE=1 SV=2	RB15B
GOAT_ENSBTAP00000008517	4.59336	4.1713	Phosphatidylinositol-5-phosphate 4-kinase type-2 beta OS=Mus musculus GN=Pip4k2b PE=1 SV=1	PI42B
GOAT_ENSBTAP00000008518	0.345483	0.299021	Glycogen debranching enzyme OS=Canis familiaris GN=AGL PE=2 SV=1	GDE
GOAT_ENSBTAP00000008523	0	0	Protein S100-A9 OS=Bos taurus GN=S100A9 PE=1 SV=3	S10A9
GOAT_ENSBTAP00000008535	2.99156	2.32709	Metal regulatory transcription factor 1 OS=Homo sapiens GN=MTF1 PE=1 SV=2	MTF1
GOAT_ENSBTAP00000008544	17.9097	14.7304	Developmentally-regulated GTP-binding protein 2 OS=Bos taurus GN=DRG2 PE=2 SV=1	DRG2
GOAT_ENSBTAP00000008576	2.75711	3.57415	Decaprenyl-diphosphate synthase subunit 1 OS=Homo sapiens GN=PDSS1 PE=1 SV=1	DPS1
GOAT_ENSBTAP00000008580	120.869	170.529	NSFL1 cofactor p47 OS=Bos taurus GN=NSFL1C PE=2 SV=1	NSF1C
GOAT_ENSBTAP00000008586	5.03604	9.01383	CDK5 regulatory subunit-associated protein 2 OS=Pan troglodytes GN=CDK5RAP2 PE=2 SV=1	CK5P2
GOAT_ENSBTAP00000008598	1.2076	0.187313	B-lymphocyte antigen CD19 OS=Homo sapiens GN=CD19 PE=1 SV=6	CD19
GOAT_ENSBTAP00000008601	38.4286	50.901	Coiled-coil domain-containing protein 25 OS=Bos taurus GN=CCDC25 PE=2 SV=1	CCD25
GOAT_ENSBTAP00000008602	0	0	Protein FAM26D OS=Homo sapiens GN=FAM26D PE=1 SV=1	FA26D
GOAT_ENSBTAP00000008606	0.132317	0.373372	N-acetyltransferase ESCO2 OS=Homo sapiens GN=ESCO2 PE=1 SV=1	ESCO2
GOAT_ENSBTAP00000008607	325.824	256.768	Gamma-aminobutyric acid receptor-associated protein-like 2 OS=Rattus norvegicus GN=Gabarapl2 PE=2 SV=1	GBRL2
GOAT_ENSBTAP00000008608	1.14176	0.266259	Lysosome-associated membrane glycoprotein 3 OS=Homo sapiens GN=LAMP3 PE=1 SV=3	LAMP3
GOAT_ENSBTAP00000008609	135.292	247.774	Hepatoma-derived growth factor OS=Bos taurus GN=HDGF PE=2 SV=1	HDGF
GOAT_ENSBTAP00000008613	0	0	Vang-like protein 2 OS=Homo sapiens GN=VANGL2 PE=2 SV=2	VANG2
GOAT_ENSBTAP00000008631	1.90507	2.21071	Vesicle-trafficking protein SEC22c OS=Bos taurus GN=SEC22C PE=2 SV=1	SC22C
GOAT_ENSBTAP00000008633	2.55682	2.53759	Kelch-like protein 18 OS=Homo sapiens GN=KLHL18 PE=2 SV=3	KLH18
GOAT_ENSBTAP00000008634	0.618845	0.202857	Caspase recruitment domain-containing protein 9 OS=Homo sapiens GN=CARD9 PE=1 SV=2	CARD9
GOAT_ENSBTAP00000008639	8.50856	9.31268	Coiled-coil domain-containing protein 82 OS=Homo sapiens GN=CCDC82 PE=1 SV=2	CCD82
GOAT_ENSBTAP00000008640	1.30973	0.808083	Sperm flagellar protein 1 OS=Bos taurus GN=SPEF1 PE=2 SV=1	SPEF1
GOAT_ENSBTAP00000008644	72.0376	49.6219	Prolyl 4-hydroxylase subunit alpha-3 OS=Bos taurus GN=P4HA3 PE=2 SV=1	P4HA3
GOAT_ENSBTAP00000008645	0	0	Somatostatin receptor type 1 OS=Homo sapiens GN=SSTR1 PE=1 SV=1	SSR1
GOAT_ENSBTAP00000008649	0.563171	0.614102	Zinc finger protein 367 OS=Homo sapiens GN=ZNF367 PE=1 SV=1	ZN367
GOAT_ENSBTAP00000008651	42.182	55.211	Protein chibby homolog 1 OS=Bos taurus GN=CBY1 PE=2 SV=1	CBY1
GOAT_ENSBTAP00000008660	9.59635	9.37396	Ankyrin repeat and SAM domain-containing protein 3 OS=Rattus norvegicus GN=Anks3 PE=2 SV=1	ANKS3
GOAT_ENSBTAP00000008661	0.781078	0.332186	Uncharacterized protein C16orf71 homolog OS=Bos taurus PE=2 SV=1	CP071
GOAT_ENSBTAP00000008662	0	0	Olfactory receptor 5W2 OS=Homo sapiens GN=OR5W2 PE=2 SV=1	OR5W2
GOAT_ENSBTAP00000008663	0.352217	0	Inhibin beta E chain OS=Homo sapiens GN=INHBE PE=1 SV=1	INHBE
GOAT_ENSBTAP00000008669	25.8313	20.1218	Cyclin-G1 OS=Bos taurus GN=CCNG1 PE=2 SV=1	CCNG1
GOAT_ENSBTAP00000008678	5.52112	9.97059	Tyrosine-protein phosphatase non-receptor type 1 OS=Homo sapiens GN=PTPN1 PE=1 SV=1	PTN1
GOAT_ENSBTAP00000008680	3.70446	3.19821	Splicing factor, arginine/serine-rich 19 OS=Homo sapiens GN=SCAF1 PE=1 SV=3	SFR19
GOAT_ENSBTAP00000008681	4.84324	4.4467	Methyltransferase-like protein 17, mitochondrial OS=Bos taurus GN=METTL17 PE=2 SV=1	MET17
GOAT_ENSBTAP00000008682	0.244208	0.446397	Hepatic leukemia factor OS=Homo sapiens GN=HLF PE=2 SV=1	HLF
GOAT_ENSBTAP00000008703	0	0	Sodium/potassium/calcium exchanger 4 OS=Homo sapiens GN=SLC24A4 PE=2 SV=2	NCKX4
GOAT_ENSBTAP00000008704	0.08376	0.0453449	Zinc finger protein GLI1 OS=Homo sapiens GN=GLI1 PE=1 SV=1	GLI1
GOAT_ENSBTAP00000008725	0	0	Uncharacterized protein C4orf19 OS=Homo sapiens GN=C4orf19 PE=2 SV=1	CD019
GOAT_ENSBTAP00000008726	127.299	133.471	Signal peptidase complex subunit 2 OS=Mus musculus GN=Spcs2 PE=2 SV=1	SPCS2
GOAT_ENSBTAP00000008730	0.92805	0.899599	Lysophosphatidic acid receptor 6 OS=Mus musculus GN=Lpar6 PE=1 SV=1	LPAR6
GOAT_ENSBTAP00000008733	3.37974	1.93364	RCC1 and BTB domain-containing protein 2 OS=Pongo abelii GN=RCBTB2 PE=2 SV=1	RCBT2
GOAT_ENSBTAP00000008736-D2	1.93429	1.26097	Zinc finger protein 689 OS=Homo sapiens GN=ZNF689 PE=1 SV=1	ZN689
GOAT_ENSBTAP00000008739	0.990428	0	Insulin-like peptide INSL6 OS=Bos taurus GN=INSL6 PE=2 SV=1	INSL6
GOAT_ENSBTAP00000008743	0	0	Prolactin-inducible protein homolog OS=Bos taurus GN=PIP PE=3 SV=1	PIP
GOAT_ENSBTAP00000008744	62.0876	88.9052	Ran-specific GTPase-activating protein OS=Bos taurus GN=RANBP1 PE=2 SV=1	RANG
GOAT_ENSBTAP00000008748	0	0	Cytochrome b-c1 complex subunit 7 OS=Bos taurus GN=UQCRB PE=1 SV=3	QCR7
GOAT_ENSBTAP00000008751	6.3781	12.2099	Cytohesin-1 OS=Homo sapiens GN=CYTH1 PE=1 SV=1	CYH1
GOAT_ENSBTAP00000008754	201.195	266.808	Endoplasmic reticulum resident protein 29 OS=Bos taurus GN=ERP29 PE=1 SV=2	ERP29
GOAT_ENSBTAP00000008756	2.00848	2.12256	N-alpha-acetyltransferase 25, NatB auxiliary subunit OS=Homo sapiens GN=NAA25 PE=1 SV=1	NAA25
GOAT_ENSBTAP00000008767	0	0	Solute carrier family 13 member 1 OS=Homo sapiens GN=SLC13A1 PE=1 SV=1	S13A1
GOAT_ENSBTAP00000008769	15.955	26.2528	Probable ATP-dependent RNA helicase DDX27 OS=Bos taurus GN=DDX27 PE=2 SV=1	DDX27
GOAT_ENSBTAP00000008785	3.16355	1.53866	Proprotein convertase subtilisin/kexin type 6 OS=Homo sapiens GN=PCSK6 PE=1 SV=1	PCSK6
GOAT_ENSBTAP00000008793	0	0	Interleukin-10 OS=Ovis aries GN=IL10 PE=2 SV=1	IL10
GOAT_ENSBTAP00000008801	0.63221	0	Interleukin-19 OS=Homo sapiens GN=IL19 PE=1 SV=2	IL19
GOAT_ENSBTAP00000008803	0.39777	3.24775	C-X-C motif chemokine 14 OS=Mus musculus GN=Cxcl14 PE=2 SV=2	CXL14
GOAT_ENSBTAP00000008804	14.1974	12.4925	Metaxin-2 OS=Sus scrofa GN=MTX2 PE=2 SV=1	MTX2
GOAT_ENSBTAP00000008809	84.357	76.2393	Eukaryotic translation initiation factor 3 subunit E OS=Bos taurus GN=EIF3E PE=2 SV=1	EIF3E
GOAT_ENSBTAP00000008811	0	0	Uncharacterized protein C1orf65 OS=Homo sapiens GN=C1orf65 PE=2 SV=2	CA065
GOAT_ENSBTAP00000008816	2.15509	3.83031	Protein MICAL-3 OS=Homo sapiens GN=MICAL3 PE=1 SV=2	MICA3
GOAT_ENSBTAP00000008819	0.157815	0	Natriuretic peptides A OS=Bos taurus GN=NPPA PE=1 SV=2	ANF
GOAT_ENSBTAP00000008828	9.86906	15.4848	Probable palmitoyltransferase ZDHHC6 OS=Bos taurus GN=ZDHHC6 PE=2 SV=1	ZDHC6
GOAT_ENSBTAP00000008832	0	0	ATP-binding cassette sub-family A member 3 OS=Homo sapiens GN=ABCA3 PE=1 SV=2	ABCA3
GOAT_ENSBTAP00000008833	0.0572797	0.404247	Prostaglandin G/H synthase 1 OS=Ovis aries GN=PTGS1 PE=1 SV=2	PGH1
GOAT_ENSBTAP00000008834	0.267674	0.387039	AN1-type zinc finger and ubiquitin domain-containing protein 1 OS=Homo sapiens GN=ANUBL1 PE=2 SV=2	ANUB1
GOAT_ENSBTAP00000008837	1.5999	8.9298	Gap junction alpha-5 protein OS=Bos taurus GN=GJA5 PE=2 SV=1	CXA5
GOAT_ENSBTAP00000008839	0	0	Fibroblast growth factor 16 OS=Mus musculus GN=Fgf16 PE=2 SV=2	FGF16
GOAT_ENSBTAP00000008851	0	0	Protein phosphatase 1 regulatory subunit 3A OS=Homo sapiens GN=PPP1R3A PE=1 SV=3	PPR3A
GOAT_ENSBTAP00000008854	7.14666	8.63012	SH3 and cysteine-rich domain-containing protein OS=Bos taurus GN=STAC PE=2 SV=1	STAC
GOAT_ENSBTAP00000008880	15.1097	29.3759	Latent-transforming growth factor beta-binding protein 3 OS=Homo sapiens GN=LTBP3 PE=1 SV=4	LTBP3
GOAT_ENSBTAP00000008883	12.2603	5.88619	D site-binding protein OS=Bos taurus GN=DBP PE=2 SV=2	DBP
GOAT_ENSBTAP00000008884	24.9536	22.8602	Small acidic protein OS=Bos taurus GN=SMAP PE=2 SV=1	SMAP
GOAT_ENSBTAP00000008885	11.3461	13.8599	Poly(A) RNA polymerase GLD2 OS=Bos taurus GN=PAPD4 PE=2 SV=1	GLD2
GOAT_ENSBTAP00000008886	0.17331	0.0874337	DmX-like protein 1 OS=Homo sapiens GN=DMXL1 PE=1 SV=3	DMXL1
GOAT_ENSBTAP00000008902	10.8577	12.1653	Leucyl-tRNA synthetase, cytoplasmic OS=Homo sapiens GN=LARS PE=1 SV=2	SYLC
GOAT_ENSBTAP00000008907	114.739	74.8748	D-3-phosphoglycerate dehydrogenase OS=Bos taurus GN=PHGDH PE=2 SV=3	SERA
GOAT_ENSBTAP00000008917	0	0	Napsin-A OS=Homo sapiens GN=NAPSA PE=1 SV=1	NAPSA
GOAT_ENSBTAP00000008918	0	0	Cytochrome P450 2C9 OS=Homo sapiens GN=CYP2C9 PE=1 SV=3	CP2C9
GOAT_ENSBTAP00000008918-D2	0	0	Cytochrome P450 2C19 OS=Homo sapiens GN=CYP2C19 PE=1 SV=3	CP2CJ
GOAT_ENSBTAP00000008919	7.08801	5.66578	UPF0562 protein C7orf55 homolog OS=Bos taurus PE=3 SV=1	CG055
GOAT_ENSBTAP00000008925	16.4386	26.9098	ADP-ribosylation factor 2 OS=Rattus norvegicus GN=Arf2 PE=2 SV=1	ARF2
GOAT_ENSBTAP00000008933	4.04081	2.45425	EH domain-containing protein 4 OS=Mus musculus GN=Ehd4 PE=1 SV=1	EHD4
GOAT_ENSBTAP00000008936	62.7168	54.3397	Glycine cleavage system H protein, mitochondrial OS=Bos taurus GN=GCSH PE=1 SV=1	GCSH
GOAT_ENSBTAP00000008938	13.8556	8.28908	E3 ubiquitin-protein ligase MARCH3 OS=Bos taurus GN=MARCH3 PE=2 SV=1	MARH3
GOAT_ENSBTAP00000008940	0	0	Fibroblast growth factor 23 OS=Homo sapiens GN=FGF23 PE=1 SV=1	FGF23
GOAT_ENSBTAP00000008942	0	0	Short palate, lung and nasal epithelium carcinoma-associated protein 3 OS=Homo sapiens GN=SPLUNC3 PE=2 SV=3	SPLC3
GOAT_ENSBTAP00000008947	0.284142	0.436643	Zinc finger protein 180 OS=Homo sapiens GN=ZNF180 PE=1 SV=2	ZN180
GOAT_ENSBTAP00000008948	0	0	Keratin, type I cytoskeletal 17 OS=Bos taurus GN=KRT17 PE=2 SV=1	K1C17
GOAT_ENSBTAP00000008949	0	0	Kin of IRRE-like protein 3 OS=Homo sapiens GN=KIRREL3 PE=1 SV=1	KIRR3
GOAT_ENSBTAP00000008956	4.8978	3.94979	Transmembrane protein 185A OS=Homo sapiens GN=TMEM185A PE=2 SV=1	T185A
GOAT_ENSBTAP00000008963	0	0	Fetal and adult testis-expressed transcript protein homolog OS=Bos taurus GN=FATE1 PE=2 SV=1	FATE1
GOAT_ENSBTAP00000008973	2.85449	3.20133	Cutaneous T-cell lymphoma-associated antigen 5 OS=Homo sapiens GN=CTAGE5 PE=1 SV=4	CTGE5
GOAT_ENSBTAP00000008975	20.7602	24.7645	Uncharacterized protein C9orf85 homolog OS=Rattus norvegicus PE=2 SV=1	CI085
GOAT_ENSBTAP00000008984	15.8787	18.4834	Josephin-2 OS=Homo sapiens GN=JOSD2 PE=1 SV=1	JOS2
GOAT_ENSBTAP00000008985	1.39265	1.77345	Ubiquitin-like modifier-activating enzyme 6 OS=Homo sapiens GN=UBA6 PE=1 SV=1	UBA6
GOAT_ENSBTAP00000008987	20.3984	29.4791	Apoptosis-inducing factor 1, mitochondrial OS=Homo sapiens GN=AIFM1 PE=1 SV=1	AIFM1
GOAT_ENSBTAP00000008991	4.19499	10.1127	Lymphoid enhancer-binding factor 1 OS=Homo sapiens GN=LEF1 PE=1 SV=1	LEF1
GOAT_ENSBTAP00000008997-D2	3.92617	4.38076	C-type lectin domain family 2 member D11 OS=Rattus norvegicus GN=Clec2d11 PE=2 SV=1	CL2DB
GOAT_ENSBTAP00000008998	0	0	Interferon kappa OS=Homo sapiens GN=IFNK PE=1 SV=2	IFNK
GOAT_ENSBTAP00000009010	0	0	Uncharacterized protein C2orf73 homolog OS=Bos taurus PE=2 SV=1	CB073
GOAT_ENSBTAP00000009011	0	0	von Willebrand factor A domain-containing protein 2 OS=Homo sapiens GN=VWA2 PE=1 SV=1	VWA2
GOAT_ENSBTAP00000009016	0.510178	0.564534	C-type lectin domain family 2 member H OS=Mus musculus GN=Clec2h PE=2 SV=1	CLC2H
GOAT_ENSBTAP00000009025-D2	228.814	425.554	Galectin-9 OS=Bos taurus GN=LGALS9 PE=2 SV=1	LEG9
GOAT_ENSBTAP00000009038	0.0679198	0.738191	Ras-GEF domain-containing family member 1A OS=Homo sapiens GN=RASGEF1A PE=2 SV=2	RGF1A
GOAT_ENSBTAP00000009042	2.83072	3.03445	Protein FAM117A OS=Homo sapiens GN=FAM117A PE=2 SV=1	F117A
GOAT_ENSBTAP00000009046	0.777718	0.891391	Ras GTPase-activating-like protein IQGAP3 OS=Homo sapiens GN=IQGAP3 PE=1 SV=2	IQGA3
GOAT_ENSBTAP00000009047	11.3533	5.61708	Vacuolar protein sorting-associated protein 37B OS=Homo sapiens GN=VPS37B PE=1 SV=1	VP37B
GOAT_ENSBTAP00000009058	1.8323	2.28885	HMG box transcription factor BBX OS=Homo sapiens GN=BBX PE=1 SV=1	BBX
GOAT_ENSBTAP00000009062	0.0133363	0.34651	Nitric oxide synthase, inducible OS=Bos taurus GN=NOS2 PE=2 SV=3	NOS2
GOAT_ENSBTAP00000009063	0.122375	0.17312	ATP-binding cassette sub-family A member 9 OS=Homo sapiens GN=ABCA9 PE=1 SV=1	ABCA9
GOAT_ENSBTAP00000009064	39.5249	49.1279	Bifunctional aminoacyl-tRNA synthetase OS=Homo sapiens GN=EPRS PE=1 SV=5	SYEP
GOAT_ENSBTAP00000009073	19.1852	23.4828	L-asparaginase OS=Bos taurus GN=ASRGL1 PE=2 SV=1	ASGL1
GOAT_ENSBTAP00000009081	17.0385	11.2165	Mothers against decapentaplegic homolog 4 OS=Bos taurus GN=SMAD4 PE=2 SV=1	SMAD4
GOAT_ENSBTAP00000009083	0.28885	0.234582	Phosphatidylinositol-4,5-bisphosphate 3-kinase catalytic subunit beta isoform OS=Homo sapiens GN=PIK3CB PE=1 SV=1	PK3CB
GOAT_ENSBTAP00000009084	41.0276	63.6651	TATA-binding protein-associated factor 2N OS=Homo sapiens GN=TAF15 PE=1 SV=1	RBP56
GOAT_ENSBTAP00000009085	0	0	Neurexophilin-1 OS=Bos taurus GN=NXPH1 PE=2 SV=1	NXPH1
GOAT_ENSBTAP00000009087	30.0725	28.3843	ATP-binding cassette sub-family F member 3 OS=Homo sapiens GN=ABCF3 PE=1 SV=2	ABCF3
GOAT_ENSBTAP00000009091	0	0.0664622	Coiled-coil domain-containing protein 33 OS=Homo sapiens GN=CCDC33 PE=1 SV=3	CCD33
GOAT_ENSBTAP00000009098	40.2663	48.5525	ATP-binding cassette sub-family F member 1 OS=Homo sapiens GN=ABCF1 PE=1 SV=2	ABCF1
GOAT_ENSBTAP00000009107	34.6198	20.9889	28S ribosomal protein S18b, mitochondrial OS=Bos taurus GN=MRPS18B PE=1 SV=2	RT18B
GOAT_ENSBTAP00000009110	9.23217	11.677	Ubiquitin carboxyl-terminal hydrolase 48 OS=Homo sapiens GN=USP48 PE=1 SV=1	UBP48
GOAT_ENSBTAP00000009113	0	0	Ropporin-1 OS=Bos taurus GN=ROPN1 PE=2 SV=1	ROP1
GOAT_ENSBTAP00000009123	0.372844	0.355312	GTPase-activating Rap/Ran-GAP domain-like protein 3 OS=Mus musculus GN=Garnl3 PE=1 SV=1	GARL3
GOAT_ENSBTAP00000009126	0	0.181709	Rhombotin-2 OS=Bos taurus GN=LMO2 PE=2 SV=1	RBTN2
GOAT_ENSBTAP00000009131	0.0213614	0.0463224	FYVE, RhoGEF and PH domain-containing protein 3 OS=Pongo abelii GN=FGD3 PE=2 SV=1	FGD3
GOAT_ENSBTAP00000009148	16.5076	18.7812	Putative pre-mRNA-splicing factor ATP-dependent RNA helicase DHX16 OS=Sus scrofa GN=DHX16 PE=3 SV=1	DHX16
GOAT_ENSBTAP00000009149	6.05189	6.82922	Cysteine desulfurase, mitochondrial OS=Pongo abelii GN=NFS1 PE=2 SV=1	NFS1
GOAT_ENSBTAP00000009150	12.6327	14.0009	Mediator of RNA polymerase II transcription subunit 30 OS=Bos taurus GN=MED30 PE=2 SV=1	MED30
GOAT_ENSBTAP00000009151	37.9868	46.8788	Phostensin OS=Sus scrofa PE=3 SV=1	PHTNS
GOAT_ENSBTAP00000009152	1370.49	1311.73	60S ribosomal protein L12 OS=Homo sapiens GN=RPL12 PE=1 SV=1	RL12
GOAT_ENSBTAP00000009158	418.185	324.47	Tubulin beta-7 chain OS=Gallus gallus PE=2 SV=1	TBB7
GOAT_ENSBTAP00000009173	18.3346	22.7015	Peroxisomal multifunctional enzyme type 2 OS=Homo sapiens GN=HSD17B4 PE=1 SV=3	DHB4
GOAT_ENSBTAP00000009176	134.393	112.246	Ras-related protein Rab-5C OS=Bos taurus GN=RAB5C PE=2 SV=1	RAB5C
GOAT_ENSBTAP00000009178	0.144902	0.157338	Complement decay-accelerating factor OS=Homo sapiens GN=CD55 PE=1 SV=4	DAF
GOAT_ENSBTAP00000009179	26.2712	32.8773	Transmembrane 7 superfamily member 3 OS=Homo sapiens GN=TM7SF3 PE=2 SV=1	TM7S3
[truncated: 20,178 more rows]
