# Supplementary material for: Transcriptome Sequencing Reveals Differences between Primary and Secondary Hair Follicle-derived Dermal Papilla Cells of the Cashmere Goat (Capra hircus)
Source: PLoS One. 2013 Sep 19;8(9):e76282. doi: 10.1371/journal.pone.0076282 (PMC3777969; doi:10.1371/journal.pone.0076282)
Supplement: Table S2 — Differentially expressed genes between PHF-DPCs and SHF-DPCs. (XLS) [file pone.0076282.s003.xls]

## Sheet: Sheet1
Table S2. Differentially expressed genes between PHF-DPCs and SHF-DPCs.
GENE_ID	FPKM Value		Fold difference		Description	Protein Name
	PHF-DPC	SHF-DPC	P/S	S/P
GOAT_ENSBTAP00000000063	2.90024	0.82487	3.516	0.284414	Thrombospondin-3 OS=Homo sapiens GN=THBS3 PE=1 SV=1	TSP3
GOAT_ENSBTAP00000000069	2.47447	0.179902	13.7545	0.0727032	Protocadherin-7 OS=Homo sapiens GN=PCDH7 PE=1 SV=2	PCDH7
GOAT_ENSBTAP00000000160	4.25925	10.1298	0.420467	2.37831	N-lysine methyltransferase SETD8 OS=Bos taurus GN=SETD8 PE=2 SV=1	SETD8
GOAT_ENSBTAP00000000204	2.34452	0.826887	2.83536	0.352689	RNA pseudouridylate synthase domain-containing protein 1 OS=Bos taurus GN=RPUSD1 PE=2 SV=1	RUSD1
GOAT_ENSBTAP00000000207	47.1736	20.8366	2.26398	0.4417	Kunitz-type protease inhibitor 2 OS=Homo sapiens GN=SPINT2 PE=1 SV=2	SPIT2
GOAT_ENSBTAP00000000358	6.03116	2.94193	2.05007	0.487788	6-phosphofructokinase, muscle type OS=Bos taurus GN=PFKM PE=2 SV=1	K6PF
GOAT_ENSBTAP00000000433	0.123246	2.58902	0.0476033	21.0069	Tubulin polymerization-promoting protein family member 2 OS=Bos taurus GN=TPPP2 PE=2 SV=1	TPPP2
GOAT_ENSBTAP00000000566	55.2547	20.0635	2.75399	0.363109	Retinol-binding protein 4 OS=Bos taurus GN=RBP4 PE=1 SV=1	RET4
GOAT_ENSBTAP00000000742	219.205	83.0827	2.6384	0.379018	Transcription factor HES-1 OS=Homo sapiens GN=HES1 PE=1 SV=1	HES1
GOAT_ENSBTAP00000000752	494.26	158.242	3.12344	0.320159	Tenascin OS=Homo sapiens GN=TNC PE=1 SV=3	TENA
GOAT_ENSBTAP00000000802	32.6563	5.88232	5.5516	0.180128	60S ribosomal protein L10 OS=Ovis aries GN=RPL10 PE=2 SV=1	RL10
GOAT_ENSBTAP00000000849	0.970818	3.08218	0.314978	3.17483	A disintegrin and metalloproteinase with thrombospondin motifs 5 OS=Homo sapiens GN=ADAMTS5 PE=1 SV=2	ATS5
GOAT_ENSBTAP00000000874	2.21299	5.70352	0.388004	2.57729	Solute carrier family 22 member 15 OS=Homo sapiens GN=SLC22A15 PE=2 SV=1	S22AF
GOAT_ENSBTAP00000000992	2.85954	6.08576	0.469874	2.12823	H/ACA ribonucleoprotein complex subunit 1 OS=Mus musculus GN=Gar1 PE=2 SV=1	GAR1
GOAT_ENSBTAP00000000993	7.94762	1.14915	6.91609	0.14459	Aquaporin-1 OS=Bos taurus GN=AQP1 PE=1 SV=3	AQP1
GOAT_ENSBTAP00000001052	3.34982	1.50825	2.221	0.450248	Nicotinamide mononucleotide adenylyltransferase 2 OS=Bos taurus GN=NMNAT2 PE=2 SV=1	NMNA2
GOAT_ENSBTAP00000001064-D3	2.43956	4.91478	0.496372	2.01462	Zinc finger protein 583 OS=Mus musculus GN=Znf583 PE=2 SV=1	ZN583
GOAT_ENSBTAP00000001200	3.63005	0.715031	5.07677	0.196976	Collagen alpha-1(XXVII) chain OS=Homo sapiens GN=COL27A1 PE=1 SV=1	CORA1
GOAT_ENSBTAP00000001252	3.80629	1.50451	2.52992	0.395269	TLD domain-containing protein KIAA1609 OS=Homo sapiens GN=KIAA1609 PE=1 SV=2	K1609
GOAT_ENSBTAP00000001579	10.6686	2.55964	4.16801	0.239923	C-C motif chemokine 17 OS=Canis familiaris GN=CCL17 PE=2 SV=1	CCL17
GOAT_ENSBTAP00000001728-D4	0.0597767	2.80746	0.0212921	46.9658	Myeloid-associated differentiation marker OS=Pongo abelii GN=MYADM PE=2 SV=1	MYADM
GOAT_ENSBTAP00000001766	7.41836	3.32642	2.23013	0.448404	Protein Wnt-5b OS=Mus musculus GN=Wnt5b PE=1 SV=2	WNT5B
GOAT_ENSBTAP00000001824	5.31396	2.27981	2.33088	0.429023	WD repeat-containing protein 73 OS=Homo sapiens GN=WDR73 PE=1 SV=1	WDR73
GOAT_ENSBTAP00000001847	318.763	821.107	0.388211	2.57592	CB1 cannabinoid receptor-interacting protein 1 OS=Bos taurus GN=CNRIP1 PE=2 SV=1	CNRP1
GOAT_ENSBTAP00000001895	9.16093	2.22312	4.12075	0.242674	Costars family protein C6orf115 homolog OS=Bos taurus PE=3 SV=1	CF115
GOAT_ENSBTAP00000001962	1.45162	3.45382	0.420294	2.37929	Fidgetin-like protein 1 OS=Homo sapiens GN=FIGNL1 PE=1 SV=2	FIGL1
GOAT_ENSBTAP00000002060	2.09795	8.11802	0.258431	3.8695	Transmembrane protein 140 OS=Homo sapiens GN=TMEM140 PE=2 SV=2	TM140
GOAT_ENSBTAP00000002200	3.93265	0.422513	9.30776	0.107437	Stanniocalcin-1 OS=Bos taurus GN=STC1 PE=2 SV=2	STC1
GOAT_ENSBTAP00000002345	111.552	53.6878	2.07779	0.48128	Protein QIL1 OS=Sus scrofa GN=QIL1 PE=3 SV=1	QIL1
GOAT_ENSBTAP00000002346	7.00489	2.64502	2.64833	0.377596	Hydroxysteroid 11-beta-dehydrogenase 1-like protein OS=Bos taurus GN=HSD11B1L PE=2 SV=1	DHI1L
GOAT_ENSBTAP00000002373	5.71453	0.431818	13.2337	0.0755649	Rho guanine nucleotide exchange factor 5 OS=Homo sapiens GN=ARHGEF5 PE=1 SV=3	ARHG5
GOAT_ENSBTAP00000002392	2.55158	5.50868	0.463193	2.15893	Leucine-rich repeat-containing protein 46 OS=Homo sapiens GN=LRRC46 PE=2 SV=1	LRC46
GOAT_ENSBTAP00000002421	3.83646	0.825346	4.64831	0.215132	Docking protein 4 OS=Homo sapiens GN=DOK4 PE=1 SV=2	DOK4
GOAT_ENSBTAP00000002427	8.67038	32.4298	0.267358	3.7403	Serine/threonine-protein phosphatase 2A 55 kDa regulatory subunit B beta isoform OS=Pongo abelii GN=PPP2R2B PE=2 SV=1	2ABB
GOAT_ENSBTAP00000002431	0.187772	3.8988	0.0481615	20.7635	Gamma-sarcoglycan OS=Bos taurus GN=SGCG PE=2 SV=1	SGCG
GOAT_ENSBTAP00000002438	5.78503	12.5097	0.462444	2.16243	Origin recognition complex subunit 6 OS=Bos taurus GN=ORC6 PE=2 SV=1	ORC6
GOAT_ENSBTAP00000002512	94.2714	41.8903	2.25044	0.444359	TraB domain-containing protein OS=Bos taurus GN=TRABD PE=2 SV=1	TRABD
GOAT_ENSBTAP00000002648	3.68945	0.867438	4.25327	0.235113	NAD-dependent deacetylase sirtuin-3, mitochondrial OS=Homo sapiens GN=SIRT3 PE=1 SV=2	SIRT3
GOAT_ENSBTAP00000002751	12.1151	3.72034	3.25645	0.307083	Krueppel-like factor 5 OS=Homo sapiens GN=KLF5 PE=1 SV=2	KLF5
GOAT_ENSBTAP00000002929	2.80743	1.04738	2.68043	0.373074	BTB/POZ domain-containing protein KCTD18 OS=Bos taurus GN=KCTD18 PE=2 SV=1	KCD18
GOAT_ENSBTAP00000002933	16.4375	7.8335	2.09836	0.476563	Protein tyrosine phosphatase type IVA 1 OS=Rattus norvegicus GN=Ptp4a1 PE=1 SV=1	TP4A1
GOAT_ENSBTAP00000002983	388.34	35.0126	11.0914	0.0901597	Pleiotrophin OS=Bos taurus GN=PTN PE=1 SV=2	PTN
GOAT_ENSBTAP00000002997	1.41533	8.82916	0.160302	6.23823	Myelin basic protein OS=Bos taurus GN=MBP PE=1 SV=1	MBP
GOAT_ENSBTAP00000003098	2.19376	0.142835	15.3587	0.0651097	Uncharacterized protein C12orf68 homolog OS=Bos taurus PE=2 SV=1	CL068
GOAT_ENSBTAP00000003173	1.13506	2.28356	0.497057	2.01184	Antigen KI-67 OS=Homo sapiens GN=MKI67 PE=1 SV=2	KI67
GOAT_ENSBTAP00000003307	9.5331	0	INF	0	ATP-sensitive inward rectifier potassium channel 8 OS=Homo sapiens GN=KCNJ8 PE=1 SV=1	IRK8
GOAT_ENSBTAP00000003320	4.13921	1.69819	2.43742	0.410269	Pyroglutamyl-peptidase 1 OS=Homo sapiens GN=PGPEP1 PE=1 SV=1	PGPI
GOAT_ENSBTAP00000003345	3.38168	8.76127	0.385981	2.5908	Monocarboxylate transporter 8 OS=Homo sapiens GN=SLC16A2 PE=1 SV=2	MOT8
GOAT_ENSBTAP00000003504	4.72678	1.99993	2.36347	0.423106	Meiotic recombination protein REC8 homolog OS=Homo sapiens GN=REC8 PE=2 SV=1	REC8
GOAT_ENSBTAP00000003573	1.12306	2.5659	0.437687	2.28474	Cell division cycle-associated protein 2 OS=Bos taurus GN=CDCA2 PE=2 SV=1	CDCA2
GOAT_ENSBTAP00000003763	0	2.46161	0	INF	Tumor necrosis factor ligand superfamily member 4 OS=Homo sapiens GN=TNFSF4 PE=1 SV=1	TNFL4
GOAT_ENSBTAP00000003889	18.1897	4.01216	4.53364	0.220573	Striated muscle preferentially expressed protein kinase OS=Homo sapiens GN=SPEG PE=1 SV=4	SPEG
GOAT_ENSBTAP00000003905	2.49927	0.303868	8.22485	0.121583	Transmembrane O-methyltransferase OS=Homo sapiens GN=LRTOMT PE=1 SV=3	TOMT
GOAT_ENSBTAP00000003955	44.6518	13.5319	3.29974	0.303054	Proteasome subunit beta type-8 OS=Bos taurus GN=PSMB8 PE=1 SV=2	PSB8
GOAT_ENSBTAP00000004113	9.41972	4.67149	2.01643	0.495927	A disintegrin and metalloproteinase with thrombospondin motifs 9 OS=Homo sapiens GN=ADAMTS9 PE=2 SV=4	ATS9
GOAT_ENSBTAP00000004167	68.1682	30.8582	2.20908	0.452677	Bladder cancer-associated protein OS=Rattus norvegicus GN=Blcap PE=2 SV=1	BLCAP
GOAT_ENSBTAP00000004240	0.666548	2.48594	0.268127	3.72957	Protein kinase C eta type OS=Homo sapiens GN=PRKCH PE=1 SV=4	KPCL
GOAT_ENSBTAP00000004247	0.700644	3.64364	0.192292	5.20042	DET1- and DDB1-associated protein 1 OS=Gallus gallus GN=DDA1 PE=3 SV=1	DDA1
GOAT_ENSBTAP00000004402	1.76474	4.0341	0.437456	2.28595	Transcription factor MafB OS=Rattus norvegicus GN=Mafb PE=1 SV=1	MAFB
GOAT_ENSBTAP00000004437	17.2932	34.8882	0.495675	2.01745	E2F-associated phosphoprotein OS=Homo sapiens GN=EAPP PE=1 SV=4	EAPP
GOAT_ENSBTAP00000004639	9.3772	2.29898	4.07885	0.245167	Mitochondrial import inner membrane translocase subunit Tim9 B OS=Bos taurus GN=FXC1 PE=3 SV=1	TIM9B
GOAT_ENSBTAP00000004699	2.06549	23.0508	0.089606	11.16	Dentin matrix protein 4 OS=Mus musculus GN=Fam20c PE=2 SV=1	DMP4
GOAT_ENSBTAP00000004736	2.84218	0.0772492	36.7924	0.0271796	24-hydroxycholesterol 7-alpha-hydroxylase OS=Homo sapiens GN=CYP39A1 PE=2 SV=2	CP39A
GOAT_ENSBTAP00000004899	25.102	59.8494	0.419419	2.38425	Protein cappuccino homolog OS=Homo sapiens GN=CNO PE=1 SV=1	CNO
GOAT_ENSBTAP00000004967	10.1502	4.92862	2.05944	0.485569	Mitochondrial chaperone BCS1 OS=Bos taurus GN=BCS1L PE=2 SV=1	BCS1
GOAT_ENSBTAP00000005037	4.10454	13.0128	0.315423	3.17034	Coiled-coil domain-containing protein 75 OS=Bos taurus GN=CCDC75 PE=2 SV=2	CCD75
GOAT_ENSBTAP00000005055	10.1678	5.00522	2.03144	0.492262	Syntaxin-16 OS=Mus musculus GN=Stx16 PE=1 SV=3	STX16
GOAT_ENSBTAP00000005165	15.4843	5.30058	2.92125	0.34232	Rho GTPase-activating protein 24 OS=Homo sapiens GN=ARHGAP24 PE=1 SV=2	RHG24
GOAT_ENSBTAP00000005252	3.22082	1.52691	2.10937	0.474075	Cyclin-dependent kinase 2 OS=Bos taurus GN=CDK2 PE=2 SV=1	CDK2
GOAT_ENSBTAP00000005348	63.4204	3.91577	16.1962	0.0617431	SPARC-like protein 1 OS=Homo sapiens GN=SPARCL1 PE=1 SV=2	SPRL1
GOAT_ENSBTAP00000005523	110.106	30.2207	3.6434	0.274469	Retinoic acid receptor responder protein 2 OS=Bos taurus GN=RARRES2 PE=2 SV=1	RARR2
GOAT_ENSBTAP00000005604	28.1838	11.8059	2.38726	0.41889	Sushi repeat-containing protein SRPX OS=Homo sapiens GN=SRPX PE=2 SV=1	SRPX
GOAT_ENSBTAP00000005845-D2	26.4971	11.8729	2.23173	0.448083	Transmembrane protein 45A OS=Homo sapiens GN=TMEM45A PE=2 SV=1	TM45A
GOAT_ENSBTAP00000005929	12.4579	2.05801	6.05337	0.165197	Potassium channel subfamily K member 1 OS=Bos taurus GN=KCNK1 PE=2 SV=1	KCNK1
GOAT_ENSBTAP00000005968	0.377336	7.45246	0.0506324	19.7502	Lysophosphatidic acid receptor 5 OS=Bos taurus GN=LPAR5 PE=2 SV=1	LPAR5
GOAT_ENSBTAP00000006052	1.19317	9.23117	0.129254	7.73668	Chondroitin sulfate N-acetylgalactosaminyltransferase 1 OS=Homo sapiens GN=CSGALNACT1 PE=1 SV=2	CGAT1
GOAT_ENSBTAP00000006227	24.2044	11.2565	2.15026	0.46506	Runt-related transcription factor 2 OS=Homo sapiens GN=RUNX2 PE=1 SV=2	RUNX2
GOAT_ENSBTAP00000006262	11.3593	4.46379	2.54477	0.392963	Endonuclease 8-like 2 OS=Bos taurus GN=NEIL2 PE=2 SV=3	NEIL2
GOAT_ENSBTAP00000006275	74.012	23.1555	3.1963	0.312861	Protein S100-B OS=Oryctolagus cuniculus GN=S100B PE=3 SV=3	S100B
GOAT_ENSBTAP00000006279	11.6013	98.4253	0.117869	8.48399	Protein tyrosine phosphatase receptor type C-associated protein OS=Mus musculus GN=Ptprcap PE=2 SV=1	PTCA
GOAT_ENSBTAP00000006320	9.60875	30.6518	0.313481	3.18999	Class I histocompatibility antigen, Gogo-C*0202 alpha chain OS=Gorilla gorilla gorilla PE=2 SV=1	1C03
GOAT_ENSBTAP00000006610	0.204515	3.85086	0.0531089	18.8292	Semaphorin-5A OS=Homo sapiens GN=SEMA5A PE=1 SV=3	SEM5A
GOAT_ENSBTAP00000006683	4.42381	1.26909	3.48581	0.286877	Delta(14)-sterol reductase OS=Bos taurus GN=TM7SF2 PE=1 SV=1	ERG24
GOAT_ENSBTAP00000006848	11.9245	24.1328	0.49412	2.0238	Tyrosine-protein kinase BAZ1B OS=Homo sapiens GN=BAZ1B PE=1 SV=2	BAZ1B
GOAT_ENSBTAP00000006923	581.708	225.435	2.58038	0.38754	Osteopontin OS=Ovis aries GN=SPP1 PE=2 SV=1	OSTP
GOAT_ENSBTAP00000006939	1.42717	2.90485	0.491306	2.03539	Wee1-like protein kinase OS=Homo sapiens GN=WEE1 PE=1 SV=2	WEE1
GOAT_ENSBTAP00000007272	1.01154	2.09826	0.482085	2.07432	Transmembrane protein C19orf77 homolog OS=Mus musculus PE=2 SV=1	CS077
GOAT_ENSBTAP00000007326	11.7104	5.41541	2.16242	0.462444	C-type lectin domain family 11 member A OS=Homo sapiens GN=CLEC11A PE=1 SV=1	CLC11
GOAT_ENSBTAP00000007349	75.6252	460.304	0.164294	6.08665	Insulin-like growth factor-binding protein 2 OS=Bos taurus GN=IGFBP2 PE=1 SV=2	IBP2
GOAT_ENSBTAP00000007371	2.28568	0.683353	3.3448	0.298971	Carcinoembryonic antigen-related cell adhesion molecule 1 OS=Rattus norvegicus GN=Ceacam1 PE=1 SV=3	CEAM1
GOAT_ENSBTAP00000007391	9.02882	1.40862	6.40969	0.156014	Lipopolysaccharide-induced tumor necrosis factor-alpha factor homolog OS=Rattus norvegicus GN=Litaf PE=2 SV=1	LITAF
GOAT_ENSBTAP00000007515	715.514	237.534	3.01226	0.331977	Cellular retinoic acid-binding protein 2 OS=Bos taurus GN=CRABP2 PE=2 SV=3	RABP2
GOAT_ENSBTAP00000007571	80.6558	182.633	0.441628	2.26435	RNA-binding protein FUS OS=Mus musculus GN=Fus PE=2 SV=1	FUS
GOAT_ENSBTAP00000007573	101.395	28.507	3.55685	0.281148	Ly-6/neurotoxin-like protein 1 OS=Bos taurus GN=LYNX1 PE=3 SV=1	LYNX1
GOAT_ENSBTAP00000007661	0.971755	2.17446	0.446895	2.23766	Endonuclease 8-like 3 OS=Bos taurus GN=NEIL3 PE=2 SV=1	NEIL3
GOAT_ENSBTAP00000007684	10.3405	3.48615	2.96617	0.337136	Mannose-6-phosphate isomerase OS=Bos taurus GN=MPI PE=2 SV=3	MPI
GOAT_ENSBTAP00000007687	7.24554	16.4674	0.439993	2.27276	Uncharacterized protein C15orf17 OS=Homo sapiens GN=C15orf17 PE=1 SV=1	CO017
GOAT_ENSBTAP00000007903	20.9829	10.2078	2.05558	0.486482	GTP-binding protein 2 OS=Homo sapiens GN=GTPBP2 PE=2 SV=1	GTPB2
GOAT_ENSBTAP00000007911	2.13731	4.27615	0.499821	2.00072	Centrosome-associated protein CEP250 OS=Homo sapiens GN=CEP250 PE=1 SV=2	CP250
GOAT_ENSBTAP00000007931	3.49304	10.2859	0.339595	2.94468	WNT1-inducible-signaling pathway protein 2 OS=Homo sapiens GN=WISP2 PE=1 SV=1	WISP2
GOAT_ENSBTAP00000007934	0	2.83688	0	INF	Putative uncharacterized protein C10orf128 OS=Homo sapiens GN=C10orf128 PE=2 SV=1	CJ128
GOAT_ENSBTAP00000008198	7.26181	22.0308	0.329621	3.03379	Chromobox protein homolog 5 OS=Homo sapiens GN=CBX5 PE=1 SV=1	CBX5
GOAT_ENSBTAP00000008228	13.6994	2.13893	6.40479	0.156133	Complement C1q tumor necrosis factor-related protein 1 OS=Homo sapiens GN=C1QTNF1 PE=1 SV=1	C1QT1
GOAT_ENSBTAP00000008254	16.3246	8.15423	2.00198	0.499506	Uncharacterized Ig-like domain-containing protein C10orf72 OS=Homo sapiens GN=C10orf72 PE=2 SV=3	CJ072
GOAT_ENSBTAP00000008319	38338.9	101981	0.375942	2.65999	ATPase inhibitor, mitochondrial OS=Bos taurus GN=ATPIF1 PE=1 SV=2	ATIF1
GOAT_ENSBTAP00000008357	408.494	921.63	0.44323	2.25617	Connective tissue growth factor OS=Bos taurus GN=CTGF PE=2 SV=2	CTGF
GOAT_ENSBTAP00000008361	3.88897	7.78243	0.499712	2.00115	Uncharacterized protein C1orf182 homolog OS=Bos taurus PE=2 SV=1	CA182
GOAT_ENSBTAP00000008492	2.37168	4.83534	0.490489	2.03878	UPF0553 protein C9orf64 homolog OS=Bos taurus PE=2 SV=1	CI064
GOAT_ENSBTAP00000008785	3.16355	1.53866	2.05604	0.486371	Proprotein convertase subtilisin/kexin type 6 OS=Homo sapiens GN=PCSK6 PE=1 SV=1	PCSK6
GOAT_ENSBTAP00000008803	0.39777	3.24775	0.122476	8.16489	C-X-C motif chemokine 14 OS=Mus musculus GN=Cxcl14 PE=2 SV=2	CXL14
GOAT_ENSBTAP00000008837	1.5999	8.9298	0.179164	5.58147	Gap junction alpha-5 protein OS=Bos taurus GN=GJA5 PE=2 SV=1	CXA5
GOAT_ENSBTAP00000008883	12.2603	5.88619	2.08289	0.480102	D site-binding protein OS=Bos taurus GN=DBP PE=2 SV=2	DBP
GOAT_ENSBTAP00000008991	4.19499	10.1127	0.414824	2.41066	Lymphoid enhancer-binding factor 1 OS=Homo sapiens GN=LEF1 PE=1 SV=1	LEF1
GOAT_ENSBTAP00000009047	11.3533	5.61708	2.02121	0.494753	Vacuolar protein sorting-associated protein 37B OS=Homo sapiens GN=VPS37B PE=1 SV=1	VP37B
GOAT_ENSBTAP00000009229	0.331837	4.85155	0.0683981	14.6203	TOM1-like protein 1 OS=Homo sapiens GN=TOM1L1 PE=1 SV=2	TM1L1
GOAT_ENSBTAP00000009308	14.7367	0.529333	27.8401	0.0359194	Plastin-2 OS=Homo sapiens GN=LCP1 PE=1 SV=6	PLSL
GOAT_ENSBTAP00000009523	21.0185	6.82305	3.08051	0.324621	Tumor necrosis factor-inducible gene 6 protein OS=Homo sapiens GN=TNFAIP6 PE=1 SV=2	TSG6
GOAT_ENSBTAP00000009602	5.43262	0.225836	24.0556	0.0415704	Uncharacterized protein C13orf16 homolog OS=Bos taurus PE=2 SV=1	CM016
GOAT_ENSBTAP00000009677	8.7227	21.9554	0.397292	2.51704	ETS-related transcription factor Elf-1 OS=Bos taurus GN=ELF1 PE=2 SV=1	ELF1
GOAT_ENSBTAP00000010178	77.5807	12.8088	6.05683	0.165103	Midkine OS=Homo sapiens GN=MDK PE=1 SV=1	MK
GOAT_ENSBTAP00000010290	2.76453	12.8281	0.215506	4.64025	Proline-rich transmembrane protein 1 OS=Homo sapiens GN=PRRT1 PE=2 SV=2	PRRT1
GOAT_ENSBTAP00000010595	183.688	419.283	0.4381	2.28258	Zinc finger protein 706 OS=Mus musculus GN=Znf706 PE=2 SV=1	ZN706
GOAT_ENSBTAP00000010679	2.97129	1.30795	2.27172	0.440196	Transmembrane protein 199 OS=Homo sapiens GN=TMEM199 PE=1 SV=1	TM199
GOAT_ENSBTAP00000010703	2.10521	4.64181	0.453532	2.20492	Interferon-induced helicase C domain-containing protein 1 OS=Homo sapiens GN=IFIH1 PE=1 SV=3	IFIH1
GOAT_ENSBTAP00000010762	2.21714	0.573385	3.86676	0.258615	Protein fosB OS=Homo sapiens GN=FOSB PE=1 SV=1	FOSB
GOAT_ENSBTAP00000010770	23.4621	10.3261	2.27212	0.440118	Reticulon-2 OS=Mus musculus GN=Rtn2 PE=1 SV=1	RTN2
GOAT_ENSBTAP00000010776	8.59011	2.05356	4.18303	0.239061	Lipid phosphate phosphatase-related protein type 2 OS=Bos taurus GN=LPPR2 PE=2 SV=1	LPPR2
GOAT_ENSBTAP00000010802	2.06913	9.37545	0.220697	4.53111	Ribonucleoside-diphosphate reductase subunit M2 OS=Homo sapiens GN=RRM2 PE=1 SV=1	RIR2
GOAT_ENSBTAP00000010807	10.5746	4.83043	2.18916	0.456796	Uncharacterized protein C11orf71 homolog OS=Bos taurus PE=2 SV=1	CK071
GOAT_ENSBTAP00000010882	7.94241	2.78859	2.84818	0.351101	E3 ubiquitin-protein ligase RNF149 OS=Homo sapiens GN=RNF149 PE=2 SV=2	RN149
GOAT_ENSBTAP00000010884	26.7924	12.8277	2.08864	0.478781	Uncharacterized protein C13orf33 homolog OS=Bos taurus PE=2 SV=1	CM033
GOAT_ENSBTAP00000011214	4.47583	1.91696	2.33486	0.428292	Sodium-coupled neutral amino acid transporter 3 OS=Homo sapiens GN=SLC38A3 PE=2 SV=1	S38A3
GOAT_ENSBTAP00000011458-D2	811.673	369.054	2.19933	0.454683	Cytochrome b-c1 complex subunit 10 OS=Bos taurus GN=UQCR11 PE=1 SV=2	QCR10
GOAT_ENSBTAP00000011633	1.11928	2.96356	0.377681	2.64774	Apolipoprotein M OS=Sus scrofa GN=APOM PE=2 SV=1	APOM
GOAT_ENSBTAP00000011725	2.34204	0	INF	0	Purkinje cell protein 2 OS=Mus musculus GN=Pcp2 PE=2 SV=2	PCP2
GOAT_ENSBTAP00000011802	24.6583	5.10712	4.82822	0.207116	Tetraspanin-7 OS=Pan troglodytes GN=TSPAN7 PE=2 SV=1	TSN7
GOAT_ENSBTAP00000011826	3.60543	1.2611	2.85896	0.349778	Suppressor of cytokine signaling 5 OS=Bos taurus GN=SOCS5 PE=2 SV=1	SOCS5
GOAT_ENSBTAP00000011892	3.57993	7.42344	0.482247	2.07363	Transmembrane protein 80 OS=Bos taurus GN=TMEM80 PE=2 SV=1	TMM80
GOAT_ENSBTAP00000012060	2.60982	0.725699	3.59628	0.278065	Williams-Beuren syndrome chromosomal region 14 protein OS=Homo sapiens GN=MLXIPL PE=1 SV=1	WBS14
GOAT_ENSBTAP00000012094	12.0932	4.48734	2.69496	0.371063	Syntaxin-binding protein 2 OS=Mus musculus GN=Stxbp2 PE=2 SV=1	STXB2
GOAT_ENSBTAP00000012146	3.93325	1.26111	3.11888	0.320628	Voltage-gated hydrogen channel 1 OS=Homo sapiens GN=HVCN1 PE=1 SV=1	HVCN1
GOAT_ENSBTAP00000012340	5.83964	2.87625	2.0303	0.492539	Diphthamide biosynthesis protein 1 OS=Bos taurus GN=DPH1 PE=2 SV=1	DPH1
GOAT_ENSBTAP00000012465	0	2.02424	0	INF	Membrane protein FAM159B OS=Bos taurus GN=FAM159B PE=2 SV=1	F159B
GOAT_ENSBTAP00000012776	0.92452	2.89137	0.319752	3.12743	F-box only protein 15 OS=Bos taurus GN=FBXO15 PE=2 SV=1	FBX15
GOAT_ENSBTAP00000012786	0.527097	3.03307	0.173783	5.75429	Alpha-actinin-2 OS=Bos taurus GN=ACTN2 PE=2 SV=1	ACTN2
GOAT_ENSBTAP00000012804	2.69129	0	INF	0	Pigment epithelium-derived factor OS=Bos taurus GN=SERPINF1 PE=1 SV=1	PEDF
GOAT_ENSBTAP00000012805	2.86747	0.936675	3.06133	0.326656	SET and MYND domain-containing protein 4 OS=Pongo abelii GN=SMYD4 PE=2 SV=1	SMYD4
GOAT_ENSBTAP00000012815	2.859	6.46837	0.441997	2.26246	Fibroleukin OS=Bos taurus GN=FGL2 PE=2 SV=1	FGL2
GOAT_ENSBTAP00000012911-D2	3.73173	0.864049	4.31889	0.231541	Guanine nucleotide-binding protein G(q) subunit alpha OS=Sus scrofa GN=GNAQ PE=2 SV=3	GNAQ
GOAT_ENSBTAP00000012939	25.9699	167.462	0.155079	6.44831	C-X-C motif chemokine 6 OS=Bos taurus GN=CXCL6 PE=1 SV=2	CXCL6
GOAT_ENSBTAP00000012968	3.846	0.0987256	38.9565	0.0256697	Cyclic nucleotide-gated cation channel alpha-3 OS=Bos taurus GN=CNGA3 PE=2 SV=1	CNGA3
GOAT_ENSBTAP00000013008	106.474	39.0015	2.73	0.366301	Class E basic helix-loop-helix protein 40 OS=Ovis aries GN=BHLHE40 PE=2 SV=1	BHE40
GOAT_ENSBTAP00000013082-D3	31.8492	63.8671	0.498679	2.0053	Aldose reductase OS=Bos taurus GN=AKR1B1 PE=1 SV=1	ALDR
GOAT_ENSBTAP00000013093	2.51818	1.16164	2.16778	0.461301	Uncharacterized protein KIAA1737 homolog OS=Pongo abelii PE=2 SV=1	K1737
GOAT_ENSBTAP00000013144	87.9585	41.2333	2.13319	0.468781	Enoyl-CoA delta isomerase 1, mitochondrial OS=Homo sapiens GN=ECI1 PE=1 SV=1	ECI1
GOAT_ENSBTAP00000013159	6.98711	2.55133	2.73861	0.365148	Homeobox protein Hox-B2 OS=Homo sapiens GN=HOXB2 PE=1 SV=1	HXB2
GOAT_ENSBTAP00000013173	3.96248	1.7004	2.33032	0.429125	Integrin beta-3 OS=Homo sapiens GN=ITGB3 PE=1 SV=2	ITB3
GOAT_ENSBTAP00000013177	3.24452	1.1416	2.84208	0.351855	Cytoplasmic polyadenylation element-binding protein 4 OS=Homo sapiens GN=CPEB4 PE=1 SV=1	CPEB4
GOAT_ENSBTAP00000013248	0.93173	2.13803	0.435789	2.29469	Kinetochore protein Spc25 OS=Bos taurus GN=SPC25 PE=2 SV=1	SPC25
GOAT_ENSBTAP00000013284	724.376	210.177	3.4465	0.290149	Early growth response protein 1 OS=Bos taurus GN=EGR1 PE=2 SV=1	EGR1
GOAT_ENSBTAP00000013391	2.22418	1.05632	2.10559	0.474926	Plexin-B3 OS=Homo sapiens GN=PLXNB3 PE=1 SV=2	PLXB3
GOAT_ENSBTAP00000013496	15.7173	5.97652	2.62984	0.380251	DNA-directed RNA polymerase II subunit RPB4 OS=Mus musculus GN=Polr2d PE=2 SV=2	RPB4
GOAT_ENSBTAP00000013537	0.616816	3.5803	0.172281	5.80449	Chloride intracellular channel protein 5 OS=Bos taurus GN=CLIC5 PE=2 SV=1	CLIC5
GOAT_ENSBTAP00000013668	24.3691	11.7061	2.08174	0.480367	Abhydrolase domain-containing protein 11 OS=Bos taurus GN=ABHD11 PE=2 SV=1	ABHDB
GOAT_ENSBTAP00000013805	14.8609	6.76204	2.19769	0.455022	NUAK family SNF1-like kinase 1 OS=Homo sapiens GN=NUAK1 PE=1 SV=1	NUAK1
GOAT_ENSBTAP00000013873	2.75941	0.54288	5.08291	0.196738	Mitochondrial import inner membrane translocase subunit Tim9 OS=Homo sapiens GN=TIMM9 PE=1 SV=1	TIM9
GOAT_ENSBTAP00000014038	11.3802	23.962	0.474927	2.10559	Calcineurin subunit B type 1 OS=Rattus norvegicus GN=Ppp3r1 PE=1 SV=2	CANB1
GOAT_ENSBTAP00000014072	5.23224	0.0818743	63.9058	0.015648	Mamu class II histocompatibility antigen, DR alpha chain OS=Macaca mulatta GN=Mamu-DRA PE=2 SV=1	DRA
GOAT_ENSBTAP00000014100	2.40854	0.911787	2.64156	0.378564	cAMP-specific 3',5'-cyclic phosphodiesterase 4C OS=Homo sapiens GN=PDE4C PE=1 SV=2	PDE4C
GOAT_ENSBTAP00000014263	2.24079	4.67638	0.479172	2.08693	Nucleolar and spindle-associated protein 1 OS=Bos taurus GN=NUSAP1 PE=2 SV=1	NUSAP
GOAT_ENSBTAP00000014278	5.3198	10.8518	0.490223	2.03989	Replication factor C subunit 3 OS=Bos taurus GN=RFC3 PE=2 SV=1	RFC3
GOAT_ENSBTAP00000014486	0	2.19565	0	INF	Protein phosphatase 1 regulatory subunit 1A OS=Canis familiaris GN=PPP1R1A PE=2 SV=1	PPR1A
GOAT_ENSBTAP00000014612	38.2639	12.8081	2.98748	0.334731	Coiled-coil domain-containing protein 136 OS=Homo sapiens GN=CCDC136 PE=1 SV=3	CC136
GOAT_ENSBTAP00000014920	6.56893	2.4065	2.72966	0.366346	Forkhead box protein O3 OS=Homo sapiens GN=FOXO3 PE=1 SV=1	FOXO3
GOAT_ENSBTAP00000014983	0.558911	3.40952	0.163927	6.10029	Protein FAM133A OS=Homo sapiens GN=FAM133A PE=2 SV=1	F133A
GOAT_ENSBTAP00000015041	2.62009	1.26747	2.06718	0.483751	Ribonuclease ZC3H12A OS=Bos taurus GN=ZC3H12A PE=2 SV=1	ZC12A
GOAT_ENSBTAP00000015066	2.60444	5.24344	0.496704	2.01327	Neuronal protein 3.1 OS=Pongo abelii GN=P311 PE=3 SV=1	NP311
GOAT_ENSBTAP00000015210	1.02835	14.3943	0.0714415	13.9975	Semaphorin-7A OS=Homo sapiens GN=SEMA7A PE=1 SV=1	SEM7A
GOAT_ENSBTAP00000015285	0.902641	3.80003	0.237535	4.2099	Calsequestrin-2 OS=Oryctolagus cuniculus GN=CASQ2 PE=1 SV=1	CASQ2
GOAT_ENSBTAP00000015319	3347.1	11270.3	0.296984	3.36718	Protein FAM165B OS=Bos taurus GN=FAM165B PE=3 SV=1	F165B
GOAT_ENSBTAP00000015413	2.42174	0.309754	7.81827	0.127906	Mitogen-activated protein kinase kinase kinase 8 OS=Homo sapiens GN=MAP3K8 PE=1 SV=2	M3K8
GOAT_ENSBTAP00000015669	15.7462	52.4371	0.300287	3.33014	Perilipin-3 OS=Sus scrofa GN=PLIN3 PE=2 SV=1	PLIN3
GOAT_ENSBTAP00000015695	196.2	654.253	0.299884	3.33462	Uncharacterized protein C19orf43 homolog OS=Mus musculus PE=2 SV=1	CS043
GOAT_ENSBTAP00000015905	5.1144	0.939744	5.44233	0.183745	Phospholipid scramblase 4 OS=Homo sapiens GN=PLSCR4 PE=1 SV=2	PLS4
GOAT_ENSBTAP00000015925	1.88994	5.72261	0.330258	3.02793	Transforming growth factor beta-3 OS=Sus scrofa GN=TGFB3 PE=2 SV=1	TGFB3
GOAT_ENSBTAP00000015961	3.52963	1.24114	2.84386	0.351635	cAMP-specific 3',5'-cyclic phosphodiesterase 4A OS=Homo sapiens GN=PDE4A PE=1 SV=3	PDE4A
GOAT_ENSBTAP00000015987	258.401	107.008	2.41478	0.414116	Transcription factor jun-B OS=Bos taurus GN=JUNB PE=2 SV=1	JUNB
GOAT_ENSBTAP00000016016	60.5811	24.0347	2.52057	0.396736	Vesicular, overexpressed in cancer, prosurvival protein 1 OS=Bos taurus GN=VOPP1 PE=2 SV=1	VOPP1
GOAT_ENSBTAP00000016145	3.19889	1.50388	2.12709	0.470126	F-box only protein 46 OS=Homo sapiens GN=FBXO46 PE=1 SV=3	FBX46
GOAT_ENSBTAP00000016167	1.42241	3.98151	0.357254	2.79913	Lysoplasmalogenase OS=Bos taurus GN=TMEM86B PE=2 SV=1	TM86B
GOAT_ENSBTAP00000016352	0.29202	3.11767	0.0936661	10.6762	NKG2D ligand 1 OS=Homo sapiens GN=ULBP1 PE=1 SV=1	N2DL1
GOAT_ENSBTAP00000016368	10.873	4.76441	2.28213	0.438187	Fumarylacetoacetase OS=Bos taurus GN=FAH PE=2 SV=1	FAAA
GOAT_ENSBTAP00000016391	5.36616	2.37186	2.26243	0.442003	Aryl hydrocarbon receptor nuclear translocator 2 OS=Homo sapiens GN=ARNT2 PE=1 SV=2	ARNT2
GOAT_ENSBTAP00000016878	1.94661	7.48813	0.259959	3.84675	T-cell surface glycoprotein CD3 zeta chain OS=Ovis aries GN=CD247 PE=2 SV=1	CD3Z
GOAT_ENSBTAP00000016993	766.045	354.092	2.16341	0.462234	Cytochrome c oxidase subunit 6A1, mitochondrial OS=Bos taurus GN=COX6A1 PE=1 SV=3	CX6A1
GOAT_ENSBTAP00000016994	4.57314	0	INF	0	TP53-regulated inhibitor of apoptosis 1 OS=Mus musculus GN=Triap1 PE=2 SV=1	TRIA1
GOAT_ENSBTAP00000017032	0.583286	2.55078	0.22867	4.37312	Syntaxin-3 OS=Rattus norvegicus GN=Stx3 PE=2 SV=1	STX3
GOAT_ENSBTAP00000017158	1.00087	37.7551	0.0265095	37.7223	Cellular retinoic acid-binding protein 1 OS=Rattus norvegicus GN=Crabp1 PE=1 SV=3	RABP1
GOAT_ENSBTAP00000017168	3.45381	1.55465	2.2216	0.450126	Matrix metalloproteinase-15 OS=Homo sapiens GN=MMP15 PE=1 SV=1	MMP15
GOAT_ENSBTAP00000017275	174.23	77.6897	2.24264	0.445903	Protein-lysine 6-oxidase OS=Bos taurus GN=LOX PE=1 SV=3	LYOX
GOAT_ENSBTAP00000017416	41.5738	16.1294	2.57752	0.38797	Fructose-bisphosphate aldolase C OS=Macaca fascicularis GN=ALDOC PE=2 SV=3	ALDOC
GOAT_ENSBTAP00000017603	209.445	804.732	0.260267	3.84221	Uncharacterized protein C9orf40 OS=Homo sapiens GN=C9orf40 PE=1 SV=1	CI040
GOAT_ENSBTAP00000017688	2.76697	0.657789	4.20647	0.237729	Gamma-glutamyltransferase 7 OS=Bos taurus GN=GGT7 PE=2 SV=1	GGT7
GOAT_ENSBTAP00000017783	0.966253	2.63545	0.366637	2.72749	Collagen alpha-1(XIV) chain OS=Homo sapiens GN=COL14A1 PE=1 SV=3	COEA1
GOAT_ENSBTAP00000017856	39.5436	12.4345	3.18015	0.31445	Oxidoreductase HTATIP2 OS=Homo sapiens GN=HTATIP2 PE=1 SV=2	HTAI2
GOAT_ENSBTAP00000017996	11.3538	33.8737	0.33518	2.98347	Centromere protein S OS=Bos taurus GN=APITD1 PE=2 SV=1	CENPS
GOAT_ENSBTAP00000018099	12.2878	4.13657	2.97053	0.33664	Trimeric intracellular cation channel type A OS=Bos taurus GN=TMEM38A PE=2 SV=1	TM38A
GOAT_ENSBTAP00000018153	3.79256	0.267913	14.1559	0.0706417	60S ribosomal protein L22-like 1 OS=Bos taurus GN=RPL22L1 PE=2 SV=1	RL22L
GOAT_ENSBTAP00000018159	12.7609	0.876271	14.5627	0.0686684	Collagen alpha-1(VIII) chain OS=Oryctolagus cuniculus GN=COL8A1 PE=2 SV=1	CO8A1
GOAT_ENSBTAP00000018255	2.35298	5.86759	0.401013	2.49368	Keratin, type II cuticular Hb1 OS=Bos taurus GN=KRT81 PE=2 SV=1	KRT81
GOAT_ENSBTAP00000018334	0.823885	2.24113	0.36762	2.7202	E3 ubiquitin-protein ligase NEDD4-like OS=Homo sapiens GN=NEDD4L PE=1 SV=2	NED4L
GOAT_ENSBTAP00000018391	41.8892	90.8155	0.461256	2.16799	Cdc42-interacting protein 4 OS=Pongo abelii GN=TRIP10 PE=2 SV=1	CIP4
GOAT_ENSBTAP00000018411	87.6413	26.1511	3.35134	0.298388	Dual specificity protein phosphatase 1 OS=Homo sapiens GN=DUSP1 PE=1 SV=3	DUS1
GOAT_ENSBTAP00000018489	2.05377	1.02622	2.0013	0.499676	Motile sperm domain-containing protein 1 OS=Bos taurus GN=MOSPD1 PE=2 SV=1	MSPD1
GOAT_ENSBTAP00000018493	3.37084	1.26638	2.66179	0.375687	Glutaminyl-peptide cyclotransferase OS=Bos taurus GN=QPCT PE=1 SV=1	QPCT
GOAT_ENSBTAP00000018540	134.225	307.862	0.435991	2.29363	Heterogeneous nuclear ribonucleoprotein D0 OS=Homo sapiens GN=HNRNPD PE=1 SV=1	HNRPD
GOAT_ENSBTAP00000018545	1.34533	2.9557	0.455165	2.19701	Serine/threonine-protein kinase PAK 4 OS=Homo sapiens GN=PAK4 PE=1 SV=1	PAK4
GOAT_ENSBTAP00000018580	7.20116	29.5062	0.244056	4.09742	Extracellular superoxide dismutase [Cu-Zn] OS=Homo sapiens GN=SOD3 PE=1 SV=2	SODE
GOAT_ENSBTAP00000018591	4.62864	1.54935	2.98747	0.334731	Fukutin-related protein OS=Mus musculus GN=Fkrp PE=1 SV=1	FKRP
GOAT_ENSBTAP00000018773	1.01978	3.15374	0.323356	3.09257	RING finger protein unkempt-like OS=Homo sapiens GN=UNKL PE=1 SV=3	UNKL
GOAT_ENSBTAP00000019038	4.05791	1.66321	2.43981	0.409869	Phenazine biosynthesis-like domain-containing protein OS=Bos taurus GN=PBLD PE=2 SV=1	PBLD
GOAT_ENSBTAP00000019137	8.59778	4.08771	2.10332	0.475438	Myotubularin-related protein 9 OS=Bos taurus GN=MTMR9 PE=2 SV=1	MTMR9
GOAT_ENSBTAP00000019148	129.738	522.958	0.248085	4.03088	DNA-binding protein inhibitor ID-3 OS=Bos taurus GN=ID3 PE=3 SV=1	ID3
GOAT_ENSBTAP00000019352	1.69721	4.32795	0.392151	2.55004	H2.0-like homeobox protein OS=Homo sapiens GN=HLX PE=1 SV=3	HLX
GOAT_ENSBTAP00000019792	133.909	34.9818	3.82796	0.261236	Glycophorin-C OS=Rattus norvegicus GN=Gypc PE=3 SV=1	GLPC
GOAT_ENSBTAP00000019809	1.03929	2.16553	0.479924	2.08366	Protein FAM185A OS=Homo sapiens GN=FAM185A PE=2 SV=3	F185A
GOAT_ENSBTAP00000019930	5.80212	2.55733	2.26882	0.440758	Prostaglandin E2 receptor EP4 subtype OS=Bos taurus GN=PTGER4 PE=2 SV=1	PE2R4
GOAT_ENSBTAP00000019991	47.1403	22.9304	2.0558	0.486429	Galactose-3-O-sulfotransferase 4 OS=Bos taurus GN=GAL3ST4 PE=2 SV=1	G3ST4
GOAT_ENSBTAP00000020024	1.06496	2.57341	0.413832	2.41644	Caspase recruitment domain-containing protein 10 OS=Homo sapiens GN=CARD10 PE=2 SV=2	CAR10
GOAT_ENSBTAP00000020079	3.91658	1.80942	2.16455	0.46199	Glycerophosphodiester phosphodiesterase domain-containing protein 5 OS=Homo sapiens GN=GDPD5 PE=2 SV=2	GDPD5
GOAT_ENSBTAP00000020090	3.94721	1.48199	2.66345	0.375453	Calcium channel flower homolog OS=Homo sapiens GN=C9orf7 PE=2 SV=1	FLOWR
GOAT_ENSBTAP00000020188	7.13308	3.3016	2.16049	0.462858	Cyclin-dependent kinase 20 OS=Mus musculus GN=Cdk20 PE=1 SV=1	CDK20
GOAT_ENSBTAP00000020200	2.18959	0.739311	2.96166	0.337648	Laforin OS=Canis familiaris GN=EPM2A PE=3 SV=1	EPM2A
GOAT_ENSBTAP00000020263	3.45088	1.4989	2.30228	0.434353	Group XIIA secretory phospholipase A2 OS=Homo sapiens GN=PLA2G12A PE=1 SV=1	PG12A
GOAT_ENSBTAP00000020322	3.07134	6.25655	0.4909	2.03708	Kinesin-like protein KIF2C OS=Homo sapiens GN=KIF2C PE=1 SV=2	KIF2C
GOAT_ENSBTAP00000020417	3.98429	8.13172	0.489969	2.04095	CDC42 small effector protein 1 OS=Rattus norvegicus GN=Cdc42se1 PE=2 SV=1	C42S1
GOAT_ENSBTAP00000020424	31.2585	12.2317	2.55553	0.391308	Secreted frizzled-related protein 4 OS=Homo sapiens GN=SFRP4 PE=1 SV=2	SFRP4
GOAT_ENSBTAP00000020427	123.541	60.9086	2.0283	0.493023	Protein AF1q OS=Bos taurus GN=MLLT11 PE=3 SV=1	AF1Q
GOAT_ENSBTAP00000020505	3.60174	1.37384	2.62166	0.381438	Transmembrane protein 170A OS=Homo sapiens GN=TMEM170A PE=2 SV=1	T170A
GOAT_ENSBTAP00000020570	1.67673	4.02943	0.416121	2.40315	3-oxo-5-alpha-steroid 4-dehydrogenase 1 OS=Bos taurus GN=SRD5A1 PE=2 SV=1	S5A1
GOAT_ENSBTAP00000020640	2.98187	1.21561	2.45298	0.407667	Lysophospholipase-like protein 1 OS=Homo sapiens GN=LYPLAL1 PE=1 SV=3	LYPL1
GOAT_ENSBTAP00000020704	3.38719	8.6229	0.392813	2.54574	Tetratricopeptide repeat protein 32 OS=Homo sapiens GN=TTC32 PE=2 SV=1	TTC32
GOAT_ENSBTAP00000020744	3.50075	0.637095	5.49486	0.181988	Growth/differentiation factor 15 OS=Homo sapiens GN=GDF15 PE=1 SV=3	GDF15
GOAT_ENSBTAP00000020832	6.76486	1.68087	4.02462	0.248471	Cytochrome c oxidase assembly protein COX16 homolog, mitochondrial OS=Bos taurus GN=COX16 PE=3 SV=1	COX16
GOAT_ENSBTAP00000020860	16.0384	6.99022	2.29441	0.435843	Protein BTG2 OS=Mus musculus GN=Btg2 PE=1 SV=1	BTG2
GOAT_ENSBTAP00000020872	7.02148	3.46669	2.02541	0.493726	Cysteine-rich PDZ-binding protein OS=Homo sapiens GN=CRIPT PE=1 SV=1	CRIPT
GOAT_ENSBTAP00000020875	1.04811	4.63709	0.226028	4.42424	Long palate, lung and nasal epithelium carcinoma-associated protein 1 OS=Bos taurus GN=LPLUNC1 PE=2 SV=1	LPLC1
GOAT_ENSBTAP00000021018	3.59708	0.638883	5.63026	0.177612	AMP deaminase 3 OS=Homo sapiens GN=AMPD3 PE=1 SV=1	AMPD3
GOAT_ENSBTAP00000021062	12.022	25.2465	0.476185	2.10002	Tissue factor pathway inhibitor 2 OS=Bos taurus GN=TFPI2 PE=2 SV=1	TFPI2
GOAT_ENSBTAP00000021145	58.5484	17.8264	3.28436	0.304473	Iroquois-class homeodomain protein IRX-4 OS=Homo sapiens GN=IRX4 PE=2 SV=2	IRX4
GOAT_ENSBTAP00000021222	0.761406	2.40723	0.3163	3.16156	Tetraspanin-2 OS=Homo sapiens GN=TSPAN2 PE=2 SV=2	TSN2
GOAT_ENSBTAP00000021263	1.38995	2.92754	0.474784	2.10622	Cell adhesion molecule 4 OS=Mus musculus GN=Cadm4 PE=1 SV=1	CADM4
GOAT_ENSBTAP00000021281	2.14378	0.0782246	27.4054	0.0364891	G-protein coupled receptor 35 OS=Homo sapiens GN=GPR35 PE=2 SV=4	GPR35
GOAT_ENSBTAP00000021325	8.88424	3.93544	2.2575	0.442969	Lysosomal alpha-glucosidase OS=Bos taurus GN=GAA PE=2 SV=1	LYAG
GOAT_ENSBTAP00000021337	6.31863	0.515919	12.2473	0.0816505	Sulfotransferase 1C4 OS=Homo sapiens GN=SULT1C4 PE=1 SV=2	ST1C4
GOAT_ENSBTAP00000021360	2.03227	0.966142	2.10349	0.4754	C-Jun-amino-terminal kinase-interacting protein 2 OS=Homo sapiens GN=MAPK8IP2 PE=2 SV=2	JIP2
GOAT_ENSBTAP00000021391	0.496243	3.87076	0.128203	7.80013	SHC-transforming protein 2 OS=Rattus norvegicus GN=Shc2 PE=2 SV=2	SHC2
GOAT_ENSBTAP00000021570	4.29732	10.9936	0.390893	2.55825	Amine oxidase [flavin-containing] A OS=Bos taurus GN=MAOA PE=2 SV=2	AOFA
GOAT_ENSBTAP00000021593	4.67893	1.93905	2.413	0.414422	Krueppel-like factor 9 OS=Sus scrofa GN=KLF9 PE=2 SV=3	KLF9
GOAT_ENSBTAP00000021638	67.2911	28.1945	2.38667	0.418993	Factor XIIa inhibitor OS=Bos taurus PE=1 SV=1	F12AI
GOAT_ENSBTAP00000021755	195.567	65.128	3.00281	0.333021	Immediate early response gene 2 protein OS=Homo sapiens GN=IER2 PE=2 SV=1	IER2
GOAT_ENSBTAP00000021822	1.33013	3.11627	0.426834	2.34283	Protein MCM10 homolog OS=Homo sapiens GN=MCM10 PE=1 SV=2	MCM10
GOAT_ENSBTAP00000021848	41.0989	13.8452	2.96846	0.336875	Transmembrane protein 205 OS=Bos taurus GN=TMEM205 PE=2 SV=1	TM205
GOAT_ENSBTAP00000021955	1.8936	6.088	0.311038	3.21504	Carboxypeptidase E OS=Bos taurus GN=CPE PE=1 SV=2	CBPE
GOAT_ENSBTAP00000021978	4.27446	8.86198	0.482337	2.07324	PIH1 domain-containing protein 1 OS=Bos taurus GN=PIH1D1 PE=2 SV=1	PIHD1
GOAT_ENSBTAP00000022092	3.67792	18.489	0.198925	5.02703	T-cell leukemia homeobox protein 2 OS=Homo sapiens GN=TLX2 PE=1 SV=2	TLX2
GOAT_ENSBTAP00000022106	1.39566	3.92683	0.355416	2.8136	Protein Mis18-alpha OS=Bos taurus GN=MIS18A PE=2 SV=1	MS18A
GOAT_ENSBTAP00000022141	1.20491	2.58493	0.466129	2.14533	Gamma-aminobutyric acid receptor subunit alpha-4 OS=Bos taurus GN=GABRA4 PE=2 SV=2	GBRA4
GOAT_ENSBTAP00000022145	9.26343	1.9836	4.67001	0.214132	G1/S-specific cyclin-D2 OS=Bos taurus GN=CCND2 PE=2 SV=1	CCND2
GOAT_ENSBTAP00000022307	26.4995	6.36578	4.1628	0.240223	Serine/threonine-protein kinase PLK2 OS=Pongo abelii GN=PLK2 PE=3 SV=1	PLK2
GOAT_ENSBTAP00000022540	0.727229	2.80047	0.259681	3.85088	Type-1 angiotensin II receptor OS=Bos taurus GN=AGTR1 PE=2 SV=1	AGTR1
GOAT_ENSBTAP00000022853	2.18087	0.763753	2.85547	0.350206	Fanconi anemia group C protein homolog OS=Bos taurus GN=FANCC PE=2 SV=1	FANCC
GOAT_ENSBTAP00000022876	2723.36	5812.14	0.468564	2.13418	Huntingtin-interacting protein K OS=Macaca fascicularis GN=HYPK PE=2 SV=1	HYPK
GOAT_ENSBTAP00000022902	4.39858	1.79664	2.44823	0.408459	Kinesin-like protein KIF13B OS=Homo sapiens GN=KIF13B PE=1 SV=1	KI13B
GOAT_ENSBTAP00000023012	2.79719	0.927741	3.01505	0.331669	AT-hook-containing transcription factor OS=Homo sapiens GN=AKNA PE=1 SV=2	AKNA
GOAT_ENSBTAP00000023103	1.76088	5.67375	0.310356	3.22211	Uncharacterized protein C4orf32 homolog OS=Bos taurus PE=2 SV=1	CD032
GOAT_ENSBTAP00000023142	1.88579	6.18278	0.305007	3.27862	Homeobox protein DLX-3 OS=Homo sapiens GN=DLX3 PE=2 SV=1	DLX3
GOAT_ENSBTAP00000023166	9.23026	3.35721	2.74938	0.363718	Protein FAM180A OS=Homo sapiens GN=FAM180A PE=2 SV=1	F180A
GOAT_ENSBTAP00000023186	1.48564	8.17467	0.181737	5.50246	Cysteine dioxygenase type 1 OS=Bos taurus GN=CDO1 PE=2 SV=1	CDO1
GOAT_ENSBTAP00000023397	5.22115	0.805279	6.48365	0.154234	Triggering receptor expressed on myeloid cells 1 OS=Bos taurus GN=TREM1 PE=2 SV=1	TREM1
GOAT_ENSBTAP00000023470	3.82716	1.8559	2.06216	0.484929	Kinesin-like protein KIF17 OS=Homo sapiens GN=KIF17 PE=1 SV=3	KIF17
GOAT_ENSBTAP00000023500-D2	2.24305	1.00956	2.22181	0.450084	Interferon-induced guanylate-binding protein 1 OS=Chlorocebus aethiops GN=GBP1 PE=2 SV=1	GBP1
GOAT_ENSBTAP00000023518	6.23345	2.76008	2.25843	0.442785	LysM and putative peptidoglycan-binding domain-containing protein 2 OS=Bos taurus GN=LYSMD2 PE=2 SV=1	LYSM2
GOAT_ENSBTAP00000023673	2.44885	0.752749	3.25321	0.307389	EF-hand calcium-binding domain-containing protein 4A OS=Homo sapiens GN=EFCAB4A PE=2 SV=3	EFC4A
GOAT_ENSBTAP00000023707	2.28094	6.60956	0.345097	2.89774	Glutaredoxin-like protein C5orf63 OS=Homo sapiens GN=C5orf63 PE=3 SV=2	YD286
GOAT_ENSBTAP00000023735	23.5451	0	INF	0	Thiosulfate sulfurtransferase/rhodanese-like domain-containing protein 1 OS=Homo sapiens GN=TSTD1 PE=1 SV=3	TSTD1
GOAT_ENSBTAP00000023866	37.942	18.4896	2.05207	0.487312	DNA polymerase delta subunit 4 OS=Bos taurus GN=POLD4 PE=1 SV=1	DPOD4
GOAT_ENSBTAP00000023922	0.381446	2.99085	0.127538	7.84082	Orexigenic neuropeptide QRFP OS=Bos taurus GN=QRFP PE=2 SV=1	OX26
GOAT_ENSBTAP00000024094	451.376	917.839	0.491781	2.03342	High mobility group protein B1 OS=Bos taurus GN=HMGB1 PE=1 SV=3	HMGB1
GOAT_ENSBTAP00000024108	8.88886	3.34103	2.66051	0.375867	Activin receptor type-2A OS=Bos taurus GN=ACVR2A PE=2 SV=1	AVR2A
GOAT_ENSBTAP00000024154	0.515583	2.4739	0.208409	4.79826	Synaptic vesicle membrane protein VAT-1 homolog-like OS=Homo sapiens GN=VAT1L PE=1 SV=2	VAT1L
GOAT_ENSBTAP00000024186	40.1549	113.703	0.353156	2.83161	Hexosaminidase D OS=Homo sapiens GN=HEXDC PE=2 SV=3	HEXDC
GOAT_ENSBTAP00000024391	786.597	2245.63	0.350279	2.85487	Tetranectin OS=Bos taurus GN=CLEC3B PE=2 SV=1	TETN
GOAT_ENSBTAP00000024393	6.2289	1.6475	3.78082	0.264493	Protein phosphatase PTC7 homolog OS=Homo sapiens GN=PPTC7 PE=2 SV=1	PPTC7
GOAT_ENSBTAP00000024445-D2	141.145	533.314	0.264656	3.77848	Leukocyte elastase inhibitor OS=Bos taurus GN=SERPINB1 PE=2 SV=2	ILEU
GOAT_ENSBTAP00000024624	54.452	4.61558	11.7974	0.0847642	Annexin A8 OS=Bos taurus GN=ANXA8 PE=2 SV=1	ANXA8
GOAT_ENSBTAP00000024690	1.30694	2.87341	0.454839	2.19858	von Willebrand factor C domain-containing protein 2-like OS=Mus musculus GN=Vwc2l PE=2 SV=1	VWC2L
GOAT_ENSBTAP00000024709	1.39119	21.4667	0.0648069	15.4305	Secreted frizzled-related protein 5 OS=Homo sapiens GN=SFRP5 PE=2 SV=3	SFRP5
GOAT_ENSBTAP00000024898-D3	10.8693	0.329259	33.0114	0.0302926	Phosphatidylcholine transfer protein OS=Bos taurus GN=PCTP PE=1 SV=1	PPCT
GOAT_ENSBTAP00000024925	2.9173	0.382257	7.63178	0.131031	Regulating synaptic membrane exocytosis protein 3 OS=Homo sapiens GN=RIMS3 PE=1 SV=1	RIMS3
GOAT_ENSBTAP00000025111	18.4277	7.9034	2.33162	0.428887	Eukaryotic translation initiation factor 4E type 3 OS=Homo sapiens GN=EIF4E3 PE=2 SV=4	IF4E3
GOAT_ENSBTAP00000025160	4.89757	1.10098	4.44837	0.224801	Uncharacterized protein C16orf48 homolog OS=Bos taurus PE=2 SV=1	CP048
GOAT_ENSBTAP00000025323	4.86493	2.1998	2.21153	0.452175	Zinc transporter 7 OS=Bos taurus GN=SLC30A7 PE=2 SV=1	ZNT7
GOAT_ENSBTAP00000025388	145.633	69.4955	2.09557	0.477196	Synaptogyrin-2 OS=Bos taurus GN=SYNGR2 PE=2 SV=1	SNG2
GOAT_ENSBTAP00000025505	9.14824	3.70694	2.46787	0.405208	Cytochrome b561 domain-containing protein 2 OS=Bos taurus GN=CYB561D2 PE=2 SV=1	C56D2
GOAT_ENSBTAP00000025544	3.19462	8.43461	0.378751	2.64025	LIM/homeobox protein Lhx8 OS=Mus musculus GN=Lhx8 PE=2 SV=4	LHX8
GOAT_ENSBTAP00000025591-D2	0.329894	5.33585	0.061826	16.1744	RNA polymerase II subunit A C-terminal domain phosphatase SSU72 OS=Rattus norvegicus GN=Ssu72 PE=2 SV=1	SSU72
GOAT_ENSBTAP00000025622	3.33458	0.481804	6.92103	0.144487	Fibroblast growth factor 11 OS=Mus musculus GN=Fgf11 PE=2 SV=1	FGF11
GOAT_ENSBTAP00000025630	0.0990428	14.8234	0.00668152	149.667	Heparan sulfate glucosamine 3-O-sulfotransferase 6 OS=Mus musculus GN=Hs3st6 PE=2 SV=1	HS3S6
GOAT_ENSBTAP00000025686	5.50631	2.04571	2.69164	0.371521	Growth factor receptor-bound protein 14 OS=Bos taurus GN=GRB14 PE=2 SV=1	GRB14
GOAT_ENSBTAP00000025687	7.95082	1.09011	7.29359	0.137107	Early growth response protein 3 OS=Mus musculus GN=Egr3 PE=2 SV=2	EGR3
GOAT_ENSBTAP00000025763	17.3757	3.63069	4.78578	0.208952	MyoD family inhibitor OS=Homo sapiens GN=MDFI PE=1 SV=1	MDFI
GOAT_ENSBTAP00000025774	0.305403	2.89969	0.105323	9.49463	Sodium-dependent serotonin transporter OS=Bos taurus GN=SLC6A4 PE=2 SV=1	SC6A4
GOAT_ENSBTAP00000025826	18.5843	6.38735	2.90955	0.343696	Protein kinase domain-containing protein, cytoplasmic OS=Homo sapiens GN=PKDCC PE=2 SV=2	PKDCC
GOAT_ENSBTAP00000025852	23.7538	10.0132	2.37225	0.421541	Interleukin-10 receptor subunit beta OS=Homo sapiens GN=IL10RB PE=1 SV=2	I10R2
GOAT_ENSBTAP00000026127	61.2838	23.2026	2.64125	0.378609	Ribonuclease 4 OS=Sus scrofa GN=RNASE4 PE=1 SV=3	RNAS4
GOAT_ENSBTAP00000026319	4.23307	2.05779	2.0571	0.486122	Transmembrane protein 106B OS=Bos taurus GN=TMEM106B PE=2 SV=1	T106B
GOAT_ENSBTAP00000026407	3.82062	0.545056	7.00959	0.142662	Tubulin polymerization-promoting protein family member 3 OS=Bos taurus GN=TPPP3 PE=1 SV=1	TPPP3
GOAT_ENSBTAP00000026428	4.89443	2.43214	2.0124	0.49692	ADP-ribosylation factor-like protein 15 OS=Bos taurus GN=ARL15 PE=2 SV=1	ARL15
GOAT_ENSBTAP00000026471	2.19641	6.95152	0.315961	3.16495	Neuropilin-1 OS=Homo sapiens GN=NRP1 PE=1 SV=3	NRP1
GOAT_ENSBTAP00000026724	52.1166	16.2757	3.20211	0.312294	Thioredoxin-interacting protein OS=Sus scrofa GN=TXNIP PE=2 SV=1	TXNIP
GOAT_ENSBTAP00000026901	2.16054	0.729603	2.96125	0.337695	Meteorin OS=Mus musculus GN=Metrn PE=2 SV=2	METRN
GOAT_ENSBTAP00000027028	14.2052	6.95459	2.04256	0.489581	Deoxycytidylate deaminase OS=Homo sapiens GN=DCTD PE=1 SV=2	DCTD
GOAT_ENSBTAP00000027029	2.51351	0.0960389	26.1718	0.0382091	Dual specificity protein phosphatase 5 OS=Homo sapiens GN=DUSP5 PE=1 SV=2	DUS5
GOAT_ENSBTAP00000027416	4.55938	1.0316	4.41972	0.226259	Signal peptide, CUB and EGF-like domain-containing protein 2 OS=Homo sapiens GN=SCUBE2 PE=2 SV=2	SCUB2
GOAT_ENSBTAP00000027630	3.4155	7.90037	0.432322	2.31309	Tumor necrosis factor receptor superfamily member 5 OS=Bos taurus GN=CD40 PE=2 SV=3	TNR5
GOAT_ENSBTAP00000027690	1.34727	3.22817	0.417348	2.39608	N-lysine methyltransferase SETD6 OS=Bos taurus GN=SETD6 PE=2 SV=1	SETD6
GOAT_ENSBTAP00000028091	2.8402	0.0533747	53.2125	0.0187926	V-type proton ATPase subunit d 2 OS=Bos taurus GN=ATP6V0D2 PE=2 SV=1	VA0D2
GOAT_ENSBTAP00000028488-D2	0.605568	4.86603	0.124448	8.03548	Dihydrodiol dehydrogenase 3 OS=Bos taurus PE=2 SV=1	DDBX
GOAT_ENSBTAP00000028571	0.238455	2.10751	0.113145	8.83819	Endothelin-2 OS=Bos taurus GN=EDN2 PE=2 SV=1	EDN2
GOAT_ENSBTAP00000028589	5.2079	14.4033	0.361577	2.76566	Twist-related protein 2 OS=Rattus norvegicus GN=Twist2 PE=2 SV=2	TWST2
GOAT_ENSBTAP00000028635	15.1418	6.93714	2.18272	0.458145	Gamma-secretase subunit APH-1A OS=Mus musculus GN=Aph1a PE=2 SV=2	APH1A
GOAT_ENSBTAP00000028738	4.72328	1.28545	3.67442	0.272152	von Willebrand factor C and EGF domain-containing protein OS=Homo sapiens GN=VWCE PE=2 SV=2	VWCE
GOAT_ENSBTAP00000028789	11.7371	4.18441	2.80496	0.356511	Transmembrane protein 138 OS=Homo sapiens GN=TMEM138 PE=2 SV=1	TM138
GOAT_ENSBTAP00000028825	4.4611	1.66409	2.6808	0.373022	Mitochondrial peptide methionine sulfoxide reductase OS=Bos taurus GN=MSRA PE=1 SV=2	MSRA
GOAT_ENSBTAP00000028899	1.87471	16.449	0.113971	8.77416	Elongation factor 1-alpha 2 OS=Oryctolagus cuniculus GN=EEF1A2 PE=1 SV=1	EF1A2
GOAT_ENSBTAP00000028930	3.39078	1.18957	2.85042	0.350825	T-box transcription factor TBX3 OS=Homo sapiens GN=TBX3 PE=1 SV=4	TBX3
GOAT_ENSBTAP00000029040	2.09886	0.326877	6.42095	0.15574	Membrane progestin receptor alpha OS=Sus scrofa GN=PAQR7 PE=2 SV=1	MPRA
GOAT_ENSBTAP00000029084	2.16345	1.04893	2.06253	0.484841	CD97 antigen OS=Bos taurus GN=CD97 PE=2 SV=1	CD97
GOAT_ENSBTAP00000029176	5.97508	0.0384366	155.453	0.00643282	Dihydropyrimidinase OS=Homo sapiens GN=DPYS PE=1 SV=1	DPYS
GOAT_ENSBTAP00000029470	1.36544	2.90065	0.470736	2.12433	Coiled-coil domain-containing protein 117 OS=Homo sapiens GN=CCDC117 PE=1 SV=1	CC117
GOAT_ENSBTAP00000029529	3.74723	1.46138	2.56417	0.389989	Two pore calcium channel protein 1 OS=Homo sapiens GN=TPCN1 PE=1 SV=3	TPC1
GOAT_ENSBTAP00000030114	3.46313	1.01674	3.40611	0.29359	Mitochondrial import inner membrane translocase subunit Tim8 A OS=Bos taurus GN=TIMM8A PE=3 SV=1	TIM8A
GOAT_ENSBTAP00000030281	4.30844	1.72423	2.49876	0.400198	Transmembrane protein 218 OS=Bos taurus GN=TMEM218 PE=3 SV=1	TM218
GOAT_ENSBTAP00000030311	78.0688	1083.56	0.0720484	13.8796	Serum amyloid A protein OS=Bos taurus GN=SAA1 PE=1 SV=2	SAA
GOAT_ENSBTAP00000030712	2.67623	1.15619	2.3147	0.432022	Synaptoporin OS=Homo sapiens GN=SYNPR PE=2 SV=1	SYNPR
GOAT_ENSBTAP00000030737	4.10167	1.23705	3.31569	0.301597	RING1 and YY1-binding protein OS=Homo sapiens GN=RYBP PE=1 SV=2	RYBP
GOAT_ENSBTAP00000031290	7.65994	0.937304	8.17231	0.122364	Tetraspanin-15 OS=Bos taurus GN=TSPAN15 PE=2 SV=1	TSN15
GOAT_ENSBTAP00000031506	347.706	30.7973	11.2901	0.0885728	Plasminogen activator inhibitor 2 OS=Homo sapiens GN=SERPINB2 PE=1 SV=2	PAI2
GOAT_ENSBTAP00000031506-D2	9.54021	4.59589	2.07581	0.481739	Serpin B10 OS=Bos taurus GN=SERPINB10 PE=2 SV=1	SPB10
GOAT_ENSBTAP00000031949	121.381	45.0334	2.69536	0.371009	Protein phosphatase 1 regulatory subunit 14A OS=Sus scrofa GN=CPI17 PE=1 SV=1	PP14A
GOAT_ENSBTAP00000032539	3.01702	9.65213	0.312576	3.19923	Peroxisomal coenzyme A diphosphatase NUDT7 OS=Homo sapiens GN=NUDT7 PE=2 SV=1	NUDT7
GOAT_ENSBTAP00000032595	2.70741	0.960359	2.81916	0.354715	Uncharacterized protein CXorf48 OS=Homo sapiens GN=CXorf48 PE=2 SV=1	CX048
GOAT_ENSBTAP00000032864	90.1318	42.9252	2.09974	0.476249	Phosphoglycerate mutase 1 OS=Bos taurus GN=PGAM1 PE=2 SV=3	PGAM1
GOAT_ENSBTAP00000032880-D2	2.63502	6.62808	0.397554	2.51538	Centromere protein O OS=Bos taurus GN=CENPO PE=2 SV=1	CENPO
GOAT_ENSBTAP00000032888	2.49354	1.20249	2.07365	0.482242	Sodium-dependent multivitamin transporter OS=Oryctolagus cuniculus GN=SLC5A6 PE=2 SV=1	SC5A6
GOAT_ENSBTAP00000032937	7.63467	1.70846	4.46874	0.223777	SERTA domain-containing protein 2 OS=Mus musculus GN=Sertad2 PE=2 SV=2	SRTD2
GOAT_ENSBTAP00000033055	9.29669	4.06586	2.28652	0.437345	MORN repeat-containing protein 2 OS=Bos taurus GN=MORN2 PE=3 SV=1	MORN2
GOAT_ENSBTAP00000033892	1.42418	3.41258	0.417332	2.39617	Rab GTPase-activating protein 1 OS=Pongo abelii GN=RABGAP1 PE=2 SV=1	RBGP1
GOAT_ENSBTAP00000034833	11.8217	0	INF	0	Mitotic-spindle organizing protein 1 OS=Homo sapiens GN=MZT1 PE=1 SV=2	MZT1
GOAT_ENSBTAP00000035185	0.832185	2.02522	0.410911	2.43362	Growth arrest-specific protein 6 OS=Mus musculus GN=Gas6 PE=2 SV=2	GAS6
GOAT_ENSBTAP00000035445	10.9125	24.1365	0.452116	2.21182	COMM domain-containing protein 6 OS=Bos taurus GN=COMMD6 PE=3 SV=1	COMD6
GOAT_ENSBTAP00000035550	12.6096	70.4947	0.178873	5.59056	Interleukin-17D OS=Homo sapiens GN=IL17D PE=2 SV=1	IL17D
GOAT_ENSBTAP00000035724	8.41962	4.04964	2.0791	0.480977	Dual oxidase maturation factor 1 OS=Homo sapiens GN=DUOXA1 PE=1 SV=1	DOXA1
GOAT_ENSBTAP00000035795	20.7901	9.00908	2.30768	0.433335	Probable alpha-ketoglutarate-dependent dioxygenase ABH7 OS=Bos taurus GN=ALKBH7 PE=2 SV=1	ALKB7
GOAT_ENSBTAP00000035972	25.3109	11.8342	2.13879	0.467554	Protein YIPF2 OS=Homo sapiens GN=YIPF2 PE=2 SV=1	YIPF2
GOAT_ENSBTAP00000036226-D2	13.1499	4.42319	2.97294	0.336367	Cytochrome P450 4F6 OS=Rattus norvegicus GN=Cyp4f6 PE=2 SV=1	CP4F6
GOAT_ENSBTAP00000036514	1.22047	3.23943	0.376755	2.65425	Proprotein convertase subtilisin/kexin type 5 OS=Mus musculus GN=Pcsk5 PE=1 SV=3	PCSK5
GOAT_ENSBTAP00000036974	56.3772	146.098	0.385886	2.59144	Ectonucleotide pyrophosphatase/phosphodiesterase family member 2 OS=Bos taurus GN=ENPP2 PE=1 SV=1	ENPP2
GOAT_ENSBTAP00000037103	2.16495	0.527823	4.10166	0.243804	Extracellular sulfatase Sulf-1 OS=Homo sapiens GN=SULF1 PE=1 SV=1	SULF1
GOAT_ENSBTAP00000037476	0	23.605	0	INF	Neuronal growth regulator 1 OS=Pongo abelii GN=NEGR1 PE=2 SV=1	NEGR1
GOAT_ENSBTAP00000037486	0.800998	3.0092	0.266183	3.75681	Tumor necrosis factor receptor superfamily member 13C OS=Homo sapiens GN=TNFRSF13C PE=1 SV=1	TR13C
GOAT_ENSBTAP00000037841	10.4859	3.81319	2.7499	0.363649	Tubulointerstitial nephritis antigen-like OS=Homo sapiens GN=TINAGL1 PE=1 SV=1	TINAL
GOAT_ENSBTAP00000038170	32.0595	65.5541	0.489054	2.04476	Homeobox protein engrailed-1 OS=Homo sapiens GN=EN1 PE=1 SV=3	HME1
GOAT_ENSBTAP00000038232	1.08027	4.86402	0.222094	4.5026	Potassium voltage-gated channel subfamily H member 7 OS=Rattus norvegicus GN=Kcnh7 PE=1 SV=1	KCNH7
GOAT_ENSBTAP00000038273	125.392	374.828	0.334532	2.98925	6.8 kDa mitochondrial proteolipid OS=Bos taurus GN=MP68 PE=1 SV=1	68MP
GOAT_ENSBTAP00000038962	7.20529	15.4801	0.465455	2.14844	Activator of 90 kDa heat shock protein ATPase homolog 2 OS=Mus musculus GN=Ahsa2 PE=2 SV=2	AHSA2
GOAT_ENSBTAP00000039119	4.24893	19.3476	0.21961	4.55352	Protein phosphatase 1 regulatory subunit 3D OS=Homo sapiens GN=PPP1R3D PE=1 SV=1	PPR3D
GOAT_ENSBTAP00000039142	2.06591	0.216497	9.54244	0.104795	Uncharacterized protein C20orf196 homolog OS=Bos taurus PE=2 SV=1	CT196
GOAT_ENSBTAP00000039462	23.1112	9.27345	2.49219	0.401254	Uncharacterized protein C4orf52 OS=Homo sapiens GN=C4orf52 PE=1 SV=2	CD052
GOAT_ENSBTAP00000039541	2.63785	0.647826	4.07185	0.245589	Netrin receptor UNC5C OS=Mus musculus GN=Unc5c PE=1 SV=1	UNC5C
GOAT_ENSBTAP00000039660	6.55835	3.06303	2.14113	0.467043	Short transient receptor potential channel 3 OS=Homo sapiens GN=TRPC3 PE=1 SV=3	TRPC3
GOAT_ENSBTAP00000039682	2.25669	9.78232	0.230691	4.33481	Fibronectin type III domain-containing protein 1 OS=Homo sapiens GN=FNDC1 PE=1 SV=4	FNDC1
GOAT_ENSBTAP00000039862	634.333	292.628	2.16771	0.461316	Basigin OS=Homo sapiens GN=BSG PE=1 SV=2	BASI
GOAT_ENSBTAP00000039864	771.566	2453.63	0.314459	3.18006	Retinoic acid receptor responder protein 1 OS=Homo sapiens GN=RARRES1 PE=2 SV=2	TIG1
GOAT_ENSBTAP00000040493	27.8198	2.7186	10.2331	0.0977218	Solute carrier family 2, facilitated glucose transporter member 3 OS=Ovis aries GN=SLC2A3 PE=2 SV=1	GTR3
GOAT_ENSBTAP00000040528	0	2.88149	0	INF	Protein shisa-7 OS=Mus musculus GN=Shisa7 PE=1 SV=3	SHSA7
GOAT_ENSBTAP00000040808	0.445996	5.77582	0.0772178	12.9504	Tetratricopeptide repeat protein 9A OS=Mus musculus GN=Ttc9 PE=2 SV=1	TTC9A
GOAT_ENSBTAP00000040923	4.33528	9.2518	0.468588	2.13407	Uncharacterized protein C19orf68 OS=Homo sapiens GN=C19orf68 PE=1 SV=2	CS068
GOAT_ENSBTAP00000041137	38.6757	17.5082	2.209	0.452693	5'(3')-deoxyribonucleotidase, mitochondrial OS=Mus musculus GN=Nt5m PE=2 SV=1	NT5M
GOAT_ENSBTAP00000041190	6.24065	16.0142	0.389695	2.56611	Coiled-coil-helix-coiled-coil-helix domain-containing protein 6 OS=Homo sapiens GN=CHCHD6 PE=1 SV=1	CHCH6
GOAT_ENSBTAP00000041289	80.6164	244.802	0.329313	3.03663	Interferon-induced GTP-binding protein Mx1 OS=Ovis aries GN=MX1 PE=2 SV=1	MX1
GOAT_ENSBTAP00000041497	2.90668	8.09278	0.35917	2.7842	Leucine-rich repeat-containing protein 61 OS=Bos taurus GN=LRRC61 PE=2 SV=1	LRC61
GOAT_ENSBTAP00000041715-D2	0.762891	5.3408	0.142842	7.00074	Prolactin-inducible protein homolog OS=Cavia porcellus GN=PIP PE=3 SV=1	PIP
GOAT_ENSBTAP00000041719	5.04431	1.25594	4.01636	0.248982	Myosin light chain 6B OS=Homo sapiens GN=MYL6B PE=1 SV=1	MYL6B
GOAT_ENSBTAP00000041846	3.1529	1.21455	2.59594	0.385217	Zinc finger and BTB domain-containing protein 42 OS=Homo sapiens GN=ZBTB42 PE=2 SV=2	ZBT42
GOAT_ENSBTAP00000042049	51.9844	20.9603	2.48014	0.403204	Phospholemman OS=Bos taurus GN=FXYD1 PE=3 SV=1	PLM
GOAT_ENSBTAP00000042323	7.89554	0.415445	19.005	0.0526177	Immortalization up-regulated protein OS=Homo sapiens GN=IMUP PE=1 SV=1	IMUP
GOAT_ENSBTAP00000042931	3.29528	12.0002	0.274602	3.64163	LysM and putative peptidoglycan-binding domain-containing protein 4 OS=Pongo abelii GN=LYSMD4 PE=2 SV=1	LYSM4
GOAT_ENSBTAP00000042970	2.12207	0.920145	2.30623	0.433607	Cadherin-3 OS=Homo sapiens GN=CDH3 PE=1 SV=2	CADH3
GOAT_ENSBTAP00000043102	40.7178	17.1692	2.37156	0.421663	DNA-directed RNA polymerase I subunit RPA12 OS=Bos taurus GN=ZNRD1 PE=2 SV=1	RPA12
GOAT_ENSBTAP00000043221	72.573	31.2124	2.32513	0.430083	Heme transporter HRG1 OS=Homo sapiens GN=SLC48A1 PE=1 SV=1	HRG1
GOAT_ENSBTAP00000043450	2.25712	0.420521	5.36744	0.186309	Calmodulin-lysine N-methyltransferase OS=Homo sapiens GN=CAMKMT PE=1 SV=2	CMKMT
GOAT_ENSBTAP00000043520	6.5317	3.26329	2.00157	0.499608	Serine protease inhibitor Kazal-type 2 OS=Homo sapiens GN=SPINK2 PE=1 SV=2	ISK2
GOAT_ENSBTAP00000043640	2.03366	5.59899	0.363219	2.75316	Tropomodulin-4 OS=Bos taurus GN=TMOD4 PE=2 SV=1	TMOD4
GOAT_ENSBTAP00000043661	4.06096	0.775619	5.23577	0.190994	Glutathione S-transferase A2 OS=Bos taurus GN=GSTA2 PE=2 SV=4	GSTA2
GOAT_ENSBTAP00000043941	2.44511	0.996558	2.45356	0.407572	Activin receptor type-1B OS=Homo sapiens GN=ACVR1B PE=1 SV=1	ACV1B
GOAT_ENSBTAP00000044075	31.6797	1.76511	17.9477	0.0557174	Ubiquitin carboxyl-terminal hydrolase isozyme L1 OS=Bos taurus GN=UCHL1 PE=1 SV=2	UCHL1
GOAT_ENSBTAP00000044428	4.29525	1.81131	2.37135	0.421701	Arsenite methyltransferase OS=Homo sapiens GN=AS3MT PE=1 SV=3	AS3MT
GOAT_ENSBTAP00000044647	4.20137	15.5625	0.269968	3.70415	N-chimaerin OS=Homo sapiens GN=CHN1 PE=1 SV=3	CHIN
GOAT_ENSBTAP00000044813	11.6013	98.4253	0.117869	8.48399	Uncharacterized protein C4orf46 OS=Homo sapiens GN=C4orf46 PE=2 SV=1	CD046
GOAT_ENSBTAP00000044998	6.1993	2.07309	2.99037	0.334407	Ragulator complex protein LAMTOR3 OS=Bos taurus GN=LAMTOR3 PE=2 SV=1	LTOR3
GOAT_ENSBTAP00000045076	5.34296	0.752749	7.09793	0.140886	Zinc finger protein basonuclin-2 OS=Homo sapiens GN=BNC2 PE=2 SV=1	BNC2
GOAT_ENSBTAP00000045654	15.7833	7.61135	2.07365	0.482241	N-terminal EF-hand calcium-binding protein 2 OS=Homo sapiens GN=NECAB2 PE=1 SV=1	NECA2
GOAT_ENSBTAP00000045674	699.427	1411.09	0.495664	2.01749	Small EDRK-rich factor 1 OS=Bos taurus GN=SERF1 PE=3 SV=1	SERF1
GOAT_ENSBTAP00000045838-D2	3.10343	0	INF	0	Lymphocyte antigen 6D OS=Bos taurus GN=LY6D PE=2 SV=1	LY6D
GOAT_ENSBTAP00000046056	0.762891	5.55443	0.137348	7.28076	Protein FAM131C OS=Homo sapiens GN=FAM131C PE=2 SV=2	F131C
GOAT_ENSBTAP00000046191	0.164126	2.85051	0.0575778	17.3678	Sushi domain-containing protein 5 OS=Homo sapiens GN=SUSD5 PE=1 SV=3	SUSD5
GOAT_ENSBTAP00000046244	3.32219	0.758682	4.3789	0.228368	TRAF-interacting protein with FHA domain-containing protein A OS=Bos taurus GN=TIFA PE=2 SV=1	TIFA
GOAT_ENSBTAP00000046684	5.78295	15.4521	0.37425	2.67201	Ankyrin repeat domain-containing protein 16 OS=Homo sapiens GN=ANKRD16 PE=2 SV=1	ANR16
GOAT_ENSBTAP00000047454	1.37727	4.0052	0.34387	2.90807	Putative 2-hydroxyacid dehydrogenase SERP1888 OS=Staphylococcus epidermidis (strain ATCC 35984 / RP62A) GN=SERP1888 PE=3 SV=1	Y1888
GOAT_ENSBTAP00000047510	2.05742	0.902636	2.27935	0.438722	Transmembrane protein C9orf5 OS=Homo sapiens GN=C9orf5 PE=1 SV=2	CI005
GOAT_ENSBTAP00000047526	212.668	0	INF	0	Tumor necrosis factor alpha-induced protein 8-like protein 1 OS=Bos taurus GN=TNFAIP8L1 PE=2 SV=1	TP8L1
GOAT_ENSBTAP00000047701	16.0106	1.20474	13.2897	0.0752464	Guanine nucleotide-binding protein G(I)/G(S)/G(O) subunit gamma-12 OS=Bos taurus GN=GNG12 PE=1 SV=2	GBG12
GOAT_ENSBTAP00000047784	13.8077	4.0986	3.36888	0.296834	Protein sidekick-1 OS=Mus musculus GN=Sdk1 PE=2 SV=1	SDK1
GOAT_ENSBTAP00000047821	14.3555	5.81623	2.46818	0.405157	Beta-1,3-galactosyltransferase 6 OS=Homo sapiens GN=B3GALT6 PE=2 SV=2	B3GT6
GOAT_ENSBTAP00000048441	26.9748	0	INF	0	P2Y purinoceptor 2 (Fragment) OS=Bos taurus GN=P2RY2 PE=2 SV=1	P2RY2
GOAT_ENSBTAP00000049066	2.71509	0.957898	2.83442	0.352805	Calcium-activated potassium channel subunit beta-1 OS=Bos taurus GN=KCNMB1 PE=1 SV=3	KCMB1
GOAT_ENSBTAP00000049087	11.8217	0	INF	0	DNA-directed RNA polymerases I, II, and III subunit RPABC4 OS=Homo sapiens GN=POLR2K PE=2 SV=1	RPAB4
GOAT_ENSBTAP00000050029	113.73	53.1482	2.13987	0.467319	Hypoxia-inducible factor 1-alpha OS=Bos taurus GN=HIF1A PE=2 SV=1	HIF1A
GOAT_ENSBTAP00000050117	12.8155	2.88296	4.44526	0.224959	Hypoxia-inducible gene 2 protein OS=Homo sapiens GN=HIG2 PE=1 SV=1	HIG2
GOAT_ENSBTAP00000050256	0	4.64934	0	INF	Hemoglobin fetal subunit beta OS=Capra hircus PE=1 SV=1	HBBF
GOAT_ENSBTAP00000050277	10.4525	2.0507	5.09704	0.196192	39S ribosomal protein L17, mitochondrial OS=Bos taurus GN=MRPL17 PE=1 SV=1	RM17
GOAT_ENSBTAP00000050670	0.967768	3.05394	0.316892	3.15565	C-C motif chemokine 25 OS=Sus scrofa GN=CCL25 PE=2 SV=1	CCL25
GOAT_ENSBTAP00000050772	0.312955	3.59021	0.087169	11.472	Pre-B lymphocyte protein 3 OS=Homo sapiens GN=VPREB3 PE=2 SV=1	VPRE3
GOAT_ENSBTAP00000050792	86.4257	34.672	2.49267	0.401177	Transcription elongation factor 1 homolog OS=Mus musculus GN=Elof1 PE=1 SV=1	ELOF1
GOAT_ENSBTAP00000051078	2.77053	0.925766	2.99269	0.334148	RING finger protein 112 OS=Bos taurus GN=RNF112 PE=2 SV=1	RN112
GOAT_ENSBTAP00000051161	2.79417	0.910053	3.07034	0.325697	Zinc finger protein 346 OS=Pongo abelii GN=ZNF346 PE=2 SV=1	ZN346
GOAT_ENSBTAP00000051168	2.89654	0.81988	3.53288	0.283055	Heat shock 70 kDa protein 6 OS=Sus scrofa GN=HSPA6 PE=2 SV=1	HSP76
GOAT_ENSBTAP00000051195	2.11664	0.720292	2.93859	0.3403	Progesterone receptor (Fragment) OS=Ovis aries GN=PGR PE=2 SV=2	PRGR
GOAT_ENSBTAP00000051223	20.9514	6.96934	3.00622	0.332643	Bile acyl-CoA synthetase OS=Homo sapiens GN=SLC27A5 PE=1 SV=1	S27A5
GOAT_ENSBTAP00000051499	3.42528	1.59755	2.14408	0.4664	Transmembrane protein 135 OS=Bos taurus GN=TMEM135 PE=2 SV=1	TM135
GOAT_ENSBTAP00000051506-D2	26.7076	11.3019	2.36311	0.423172	Homeobox protein Hox-A9 (Fragment) OS=Ambystoma mexicanum GN=HOXA9 PE=2 SV=1	HXA9
GOAT_ENSBTAP00000051865	6.10338	1.58027	3.86224	0.258917	Uncharacterized protein C1orf21 OS=Homo sapiens GN=C1orf21 PE=1 SV=1	CA021
GOAT_ENSBTAP00000052005	3.16105	0.419652	7.53255	0.132757	NA	NA
GOAT_ENSBTAP00000052160-D4	0.262519	4.77118	0.0550218	18.1746	Histone H2B type 1-N OS=Homo sapiens GN=HIST1H2BN PE=1 SV=3	H2B1N
GOAT_ENSBTAP00000052161	2.20718	0.438913	5.02874	0.198857	Pleckstrin homology domain-containing family M member 1 OS=Homo sapiens GN=PLEKHM1 PE=1 SV=3	PKHM1
GOAT_ENSBTAP00000052221	183.105	2575.06	0.0711071	14.0633	Serum amyloid A protein OS=Ovis aries GN=SAA1 PE=1 SV=1	SAA
GOAT_ENSBTAP00000052325	5.63262	2.6364	2.13648	0.468059	Solute carrier family 26 member 6 OS=Homo sapiens GN=SLC26A6 PE=1 SV=1	S26A6
GOAT_ENSBTAP00000052328	37.434	17.1946	2.17708	0.459331	Protein FAM101B OS=Rattus norvegicus GN=Fam101b PE=2 SV=1	F101B
GOAT_ENSBTAP00000052553	0.603625	2.03253	0.296982	3.36721	40S ribosomal protein S12 OS=Sus scrofa GN=RPS12 PE=2 SV=2	RS12
GOAT_ENSBTAP00000052749-D6	2.98077	8.14361	0.366026	2.73205	Histone H2B type 1 OS=Pongo abelii PE=2 SV=3	H2B1
GOAT_ENSBTAP00000052877	97.7143	336.921	0.290021	3.44802	GATS-like protein 3 OS=Bos taurus GN=GATSL3 PE=2 SV=1	GATL3
GOAT_ENSBTAP00000053209	0	2.35793	0	INF	Putative uncharacterized protein FLJ42147 OS=Homo sapiens PE=2 SV=1	YK025
GOAT_ENSBTAP00000053212	4.55563	11.0931	0.410672	2.43503	Cytochrome P450 1A1 OS=Ovis aries GN=CYP1A1 PE=2 SV=1	CP1A1
GOAT_ENSBTAP00000053214-D2	2.26018	0.663105	3.40848	0.293386	Protein-cysteine N-palmitoyltransferase HHAT OS=Homo sapiens GN=HHAT PE=1 SV=1	HHAT
GOAT_ENSBTAP00000053296	5.37973	2.36019	2.27936	0.438719	A-kinase anchor protein 2 OS=Homo sapiens GN=AKAP2 PE=1 SV=3	AKAP2
GOAT_ENSBTAP00000053345	4.72791	9.95633	0.474865	2.10586	Receptor-type tyrosine-protein phosphatase mu OS=Homo sapiens GN=PTPRM PE=1 SV=2	PTPRM
GOAT_ENSBTAP00000053402	2.4662	0.977254	2.5236	0.396259	Ectonucleotide pyrophosphatase/phosphodiesterase family member 1 OS=Homo sapiens GN=ENPP1 PE=1 SV=2	ENPP1
GOAT_ENSBTAP00000053647	6.92781	3.31937	2.08709	0.479137	Iron-sulfur protein NUBPL OS=Homo sapiens GN=NUBPL PE=1 SV=3	NUBPL
GOAT_ENSBTAP00000053704-D2	1.088	5.14325	0.211539	4.72725	BDNF/NT-3 growth factors receptor OS=Homo sapiens GN=NTRK2 PE=1 SV=1	NTRK2
GOAT_ENSBTAP00000053731	0.85473	3.1724	0.269427	3.71158	Cytoplasmic phosphatidylinositol transfer protein 1 OS=Homo sapiens GN=PITPNC1 PE=1 SV=2	PITC1
GOAT_ENSBTAP00000053759	40.0839	19.2558	2.08165	0.480387	5-hydroxytryptamine receptor 1B OS=Pan troglodytes GN=HTR1B PE=3 SV=1	5HT1B
GOAT_ENSBTAP00000053765	7.65363	1.6251	4.70964	0.212331	Tyrosine-protein kinase transmembrane receptor ROR2 OS=Homo sapiens GN=ROR2 PE=1 SV=2	ROR2
GOAT_ENSBTAP00000053793	5.4625	1.52374	3.58493	0.278946	Methionine-R-sulfoxide reductase B2, mitochondrial OS=Homo sapiens GN=MSRB2 PE=2 SV=2	MSRB2
GOAT_ENSP00000001146	4.63889	1.31657	3.52347	0.283811	Cytochrome P450 26B1 OS=Homo sapiens GN=CYP26B1 PE=2 SV=1	CP26B
GOAT_ENSP00000002829	84.0437	19.2575	4.36421	0.229137	Semaphorin-3F OS=Mus musculus GN=Sema3f PE=2 SV=2	SEM3F
GOAT_ENSP00000007722	21.2234	10.0458	2.11266	0.473336	Integrin alpha-3 OS=Homo sapiens GN=ITGA3 PE=1 SV=4	ITA3
GOAT_ENSP00000084798	52.0685	8.81976	5.90362	0.169388	Carbonic anhydrase-related protein 11 OS=Ovis aries GN=CA11 PE=2 SV=2	CAH11
GOAT_ENSP00000160827	5.35988	13.6054	0.393952	2.53838	Kinesin-like protein KIF22 OS=Bos taurus GN=KIF22 PE=2 SV=2	KIF22
GOAT_ENSP00000167106	0.669865	4.27558	0.156672	6.38275	Vasohibin-1 OS=Homo sapiens GN=VASH1 PE=1 SV=1	VASH1
GOAT_ENSP00000171887	40.5515	19.8124	2.04677	0.488574	Tensin-1 OS=Bos taurus GN=TNS1 PE=2 SV=1	TENS1
GOAT_ENSP00000201979	10.6348	3.65131	2.9126	0.343336	GTP-binding protein REM 1 OS=Homo sapiens GN=REM1 PE=1 SV=2	REM1
GOAT_ENSP00000207457	2.15155	0.417931	5.1481	0.194246	Tektin-2 OS=Bos taurus GN=TEKT2 PE=2 SV=1	TEKT2
GOAT_ENSP00000216410	3.00203	7.39311	0.406058	2.4627	Glucosamine 6-phosphate N-acetyltransferase OS=Pongo abelii GN=GNPNAT1 PE=2 SV=2	GNA1
GOAT_ENSP00000217026	7.70006	18.003	0.42771	2.33803	Myb-related protein B OS=Homo sapiens GN=MYBL2 PE=1 SV=1	MYBB
GOAT_ENSP00000217971	398.658	911.484	0.437372	2.28638	Membrane-associated progesterone receptor component 1 OS=Bos taurus GN=PGRMC1 PE=2 SV=3	PGRC1
GOAT_ENSP00000218340	3.04834	6.64649	0.458639	2.18036	Protein XRP2 OS=Homo sapiens GN=RP2 PE=1 SV=4	XRP2
GOAT_ENSP00000219172	0.896614	2.32398	0.38581	2.59195	Centromere protein T OS=Macaca fascicularis GN=CENPT PE=2 SV=1	CENPT
GOAT_ENSP00000219551	41.5532	20.5972	2.01742	0.495683	Rhomboid-related protein 1 OS=Homo sapiens GN=RHBDL1 PE=2 SV=1	RHBL1
GOAT_ENSP00000222120	54.7319	11.5296	4.74708	0.210656	Ras-related protein Rab-3D OS=Mus musculus GN=Rab3d PE=1 SV=1	RAB3D
GOAT_ENSP00000222139	4.88972	0.427914	11.4269	0.087513	Erythropoietin receptor OS=Sus scrofa GN=EPOR PE=2 SV=1	EPOR
GOAT_ENSP00000222190	88.7533	38.8555	2.28419	0.437792	UPF0139 membrane protein C19orf56 homolog OS=Sus scrofa PE=3 SV=1	CS056
GOAT_ENSP00000225648	37.7377	16.433	2.29646	0.435453	Homeobox protein Hox-B6 OS=Mus musculus GN=Hoxb6 PE=2 SV=2	HXB6
GOAT_ENSP00000225973	2.06475	4.32073	0.477871	2.09262	Rho-related GTP-binding protein RhoN OS=Homo sapiens GN=RND2 PE=1 SV=2	RND2
GOAT_ENSP00000228515	5.45065	2.55105	2.13663	0.468027	Cysteine/serine-rich nuclear protein 2 OS=Homo sapiens GN=CSRNP2 PE=2 SV=1	CSRN2
GOAT_ENSP00000229030	2.00644	0.897182	2.23638	0.447151	Frizzled-10 OS=Homo sapiens GN=FZD10 PE=2 SV=1	FZD10
GOAT_ENSP00000229570	21.705	49.0598	0.442419	2.2603	UPF0708 protein C6orf162 homolog OS=Bos taurus PE=3 SV=1	CF162
GOAT_ENSP00000231512	10.3321	3.71795	2.77898	0.359845	Keratinocyte-associated transmembrane protein 2 OS=Pongo abelii GN=KCT2 PE=2 SV=1	KCT2
GOAT_ENSP00000233609	119.447	50.5448	2.36319	0.423157	40S ribosomal protein S15 OS=Bos taurus GN=RPS15 PE=2 SV=3	RS15
GOAT_ENSP00000234392	3.41406	1.52374	2.24058	0.446313	Ventral anterior homeobox 2 OS=Homo sapiens GN=VAX2 PE=1 SV=1	VAX2
GOAT_ENSP00000235332	8.64092	4.29094	2.01376	0.496584	Migration and invasion-inhibitory protein OS=Homo sapiens GN=MIIP PE=1 SV=3	MIIP
GOAT_ENSP00000239144	19.1829	8.46743	2.26549	0.441405	Homeobox protein Hox-B8 OS=Homo sapiens GN=HOXB8 PE=2 SV=2	HXB8
GOAT_ENSP00000239151	4.9738	1.85347	2.68351	0.372647	Homeobox protein Hox-B5 OS=Mus musculus GN=Hoxb5 PE=2 SV=3	HXB5
GOAT_ENSP00000240488	8.87491	23.7067	0.374363	2.6712	Meiotic nuclear division protein 1 homolog OS=Bos taurus GN=MND1 PE=2 SV=1	MND1
GOAT_ENSP00000242465	153.614	461.595	0.33279	3.0049	Serglycin OS=Homo sapiens GN=SRGN PE=1 SV=3	SRGN
GOAT_ENSP00000242719	8.53514	3.82726	2.23009	0.448412	RING finger protein 11 OS=Homo sapiens GN=RNF11 PE=1 SV=1	RNF11
GOAT_ENSP00000244766	4.24482	1.58842	2.67235	0.374202	Neuritin OS=Bos taurus GN=NRN1 PE=2 SV=1	NRN1
GOAT_ENSP00000245552	23.7471	50.2641	0.472447	2.11664	5'(3')-deoxyribonucleotidase, cytosolic type OS=Homo sapiens GN=NT5C PE=1 SV=2	NT5C
GOAT_ENSP00000247225	3.73856	1.13256	3.30098	0.30294	Sphingosine-1-phosphate phosphatase 1 OS=Homo sapiens GN=SGPP1 PE=1 SV=2	SGPP1
GOAT_ENSP00000248673	175.897	60.933	2.88673	0.346413	Tristetraprolin OS=Ovis aries GN=ZFP36 PE=2 SV=1	TTP
GOAT_ENSP00000248706-D2	3.22167	6.55613	0.491398	2.03501	Ras-like protein family member 11B OS=Bos taurus GN=RASL11B PE=2 SV=1	RSLBB
GOAT_ENSP00000250056	1.5926	3.84144	0.414584	2.41206	Protein FAM64A OS=Homo sapiens GN=FAM64A PE=1 SV=1	FA64A
GOAT_ENSP00000252603	89.2477	34.2429	2.60631	0.383684	6-phosphogluconolactonase OS=Bos taurus GN=PGLS PE=2 SV=1	6PGL
GOAT_ENSP00000253303	10.3487	2.64438	3.91347	0.255528	Regucalcin OS=Bos taurus GN=RGN PE=2 SV=1	RGN
GOAT_ENSP00000254801	0.435835	2.74221	0.158936	6.29185	Immunoglobulin J chain OS=Homo sapiens GN=IGJ PE=1 SV=4	IGJ
GOAT_ENSP00000254846	4.89066	1.9367	2.52525	0.396	Lysine-specific demethylase 6B OS=Homo sapiens GN=KDM6B PE=1 SV=4	KDM6B
GOAT_ENSP00000254958	2.39325	4.94465	0.484008	2.06608	Protein jagged-1 OS=Homo sapiens GN=JAG1 PE=1 SV=3	JAG1
GOAT_ENSP00000255390	4.01738	1.89972	2.11472	0.472875	Protein SCO1 homolog, mitochondrial OS=Bos taurus GN=SCO1 PE=2 SV=1	SCO1
GOAT_ENSP00000255559	4.28189	1.72986	2.47528	0.403994	Zinc transporter ZIP11 OS=Bos taurus GN=SLC39A11 PE=2 SV=1	S39AB
GOAT_ENSP00000256062	0.509931	2.04363	0.249522	4.00766	Transmembrane and TPR repeat-containing protein 1 OS=Homo sapiens GN=TMTC1 PE=2 SV=2	TMTC1
GOAT_ENSP00000256366	6.50564	3.16176	2.0576	0.486003	Synaptojanin-2-binding protein OS=Bos taurus GN=SYNJ2BP PE=2 SV=1	SYJ2B
GOAT_ENSP00000256637	3.77336	1.5463	2.44025	0.409794	Sortilin OS=Homo sapiens GN=SORT1 PE=1 SV=3	SORT
GOAT_ENSP00000257663	2.51213	0.649674	3.86675	0.258615	Transmembrane protein 60 OS=Mus musculus GN=Tmem60 PE=2 SV=1	TMM60
GOAT_ENSP00000257868	4.09603	1.36741	2.99547	0.333838	Growth/differentiation factor 11 OS=Mus musculus GN=Gdf11 PE=2 SV=1	GDF11
GOAT_ENSP00000257962	2.43381	1.13887	2.13704	0.467937	Solute carrier family 26 member 10 OS=Homo sapiens GN=SLC26A10 PE=2 SV=1	S2610
GOAT_ENSP00000258200	9.70004	0	INF	0	F-box/LRR-repeat protein 8 OS=Bos taurus GN=FBXL8 PE=2 SV=1	FBXL8
GOAT_ENSP00000258400	0.380629	2.21915	0.17152	5.83022	5-hydroxytryptamine receptor 2B OS=Homo sapiens GN=HTR2B PE=1 SV=1	5HT2B
GOAT_ENSP00000259526	14.1356	86.7294	0.162985	6.13553	Protein NOV homolog OS=Homo sapiens GN=NOV PE=1 SV=1	NOV
GOAT_ENSP00000259631	2.80258	0	INF	0	C-C motif chemokine 27 OS=Mus musculus GN=Ccl27 PE=2 SV=2	CCL27
GOAT_ENSP00000260649	31.0839	1.89554	16.3984	0.0609814	Neutral and basic amino acid transport protein rBAT OS=Homo sapiens GN=SLC3A1 PE=1 SV=2	SLC31
GOAT_ENSP00000261226	3.76918	1.5917	2.36802	0.422293	Transmembrane and coiled-coil domains protein 3 OS=Homo sapiens GN=TMCC3 PE=2 SV=3	TMCC3
GOAT_ENSP00000261407	13.9063	6.83034	2.03596	0.491169	Lysophospholipid acyltransferase 5 OS=Bos taurus GN=LPCAT3 PE=2 SV=1	MBOA5
GOAT_ENSP00000261416	100.506	36.0725	2.78622	0.358909	Beta-hexosaminidase subunit beta OS=Homo sapiens GN=HEXB PE=1 SV=3	HEXB
GOAT_ENSP00000262031	21.9172	10.3348	2.12072	0.471538	RNA-binding motif, single-stranded-interacting protein 2 OS=Bos taurus GN=RBMS2 PE=2 SV=1	RBMS2
GOAT_ENSP00000262348	61.1122	28.014	2.18149	0.458403	Protein wntless homolog OS=Homo sapiens GN=WLS PE=1 SV=2	WLS
GOAT_ENSP00000262426	21.6635	0	INF	0	Forkhead box protein F1 OS=Homo sapiens GN=FOXF1 PE=2 SV=2	FOXF1
GOAT_ENSP00000262461	2.19758	0.684624	3.20991	0.311535	Solute carrier family 12 member 2 OS=Homo sapiens GN=SLC12A2 PE=1 SV=1	S12A2
GOAT_ENSP00000262580	10.6098	3.1358	3.38344	0.295557	Gasdermin-D OS=Homo sapiens GN=GSDMD PE=1 SV=1	GSDMD
GOAT_ENSP00000262631	0.990428	2.94288	0.336551	2.97132	Sodium channel subunit beta-1 OS=Canis familiaris GN=SCN1B PE=2 SV=1	SCN1B
GOAT_ENSP00000263256-D2	39.3927	17.0096	2.31591	0.431796	PPPDE peptidase domain-containing protein 2 OS=Homo sapiens GN=PPPDE2 PE=1 SV=1	PPDE2
GOAT_ENSP00000263334	3.90578	1.46862	2.65949	0.376012	Paired box protein Pax-8 OS=Mus musculus GN=Pax8 PE=2 SV=3	PAX8
GOAT_ENSP00000263798	5.29541	2.5393	2.08538	0.479528	Tyrosine-protein kinase receptor TYRO3 OS=Homo sapiens GN=TYRO3 PE=1 SV=1	TYRO3
GOAT_ENSP00000263925	7.44659	3.67239	2.02772	0.493164	E3 ubiquitin-protein ligase LNX OS=Homo sapiens GN=LNX1 PE=1 SV=1	LNX1
GOAT_ENSP00000263956	2.43855	0.995598	2.44933	0.408275	General transcription factor 3C polypeptide 3 OS=Homo sapiens GN=GTF3C3 PE=1 SV=1	TF3C3
GOAT_ENSP00000264265	1.83218	5.19732	0.352524	2.83669	Latexin OS=Mus musculus GN=Lxn PE=1 SV=2	LXN
GOAT_ENSP00000264605	2.58259	0.48234	5.35429	0.186766	Melanophilin OS=Homo sapiens GN=MLPH PE=1 SV=1	MELPH
GOAT_ENSP00000264607	2.75258	0.961192	2.86372	0.349197	Ankyrin repeat and SOCS box protein 1 OS=Mus musculus GN=Asb1 PE=2 SV=1	ASB1
GOAT_ENSP00000264634	14.6723	3.8305	3.83039	0.26107	Protein Wnt-5a OS=Oryctolagus cuniculus GN=WNT5A PE=2 SV=1	WNT5A
GOAT_ENSP00000265000	2.75374	1.25233	2.19889	0.454774	N-acetylgalactosaminyltransferase 7 OS=Homo sapiens GN=GALNT7 PE=1 SV=1	GALT7
GOAT_ENSP00000265138	2.29632	6.96186	0.329843	3.03175	Arrestin domain-containing protein 3 OS=Bos taurus GN=ARRDC3 PE=2 SV=1	ARRD3
GOAT_ENSP00000265271	1.04396	2.11572	0.49343	2.02663	RNA-binding protein 27 OS=Homo sapiens GN=RBM27 PE=1 SV=2	RBM27
GOAT_ENSP00000265428	9.07668	4.18277	2.17002	0.460826	NEDD4-like E3 ubiquitin-protein ligase WWP1 OS=Homo sapiens GN=WWP1 PE=1 SV=1	WWP1
GOAT_ENSP00000265689	2.39703	0.90931	2.6361	0.379349	Choline kinase alpha OS=Homo sapiens GN=CHKA PE=1 SV=3	CHKA
GOAT_ENSP00000265838	62.123	132.367	0.469324	2.13072	Acetyl-CoA acetyltransferase, mitochondrial OS=Bos taurus GN=ACAT1 PE=2 SV=1	THIL
GOAT_ENSP00000268053	0	2.03056	0	INF	Cholesterol side-chain cleavage enzyme, mitochondrial OS=Capra hircus GN=CYP11A1 PE=2 SV=1	CP11A
GOAT_ENSP00000268719	5.39062	2.16324	2.49192	0.401297	Uncharacterized protein C17orf39 homolog OS=Mus musculus PE=2 SV=1	CQ039
GOAT_ENSP00000269518	17.0343	6.24486	2.72773	0.366605	Phorbol-12-myristate-13-acetate-induced protein 1 OS=Canis familiaris GN=PMAIP1 PE=3 SV=1	APR
GOAT_ENSP00000269577	2.79585	5.80708	0.481455	2.07704	DNA topoisomerase 2-alpha OS=Sus scrofa GN=TOP2A PE=2 SV=1	TOP2A
GOAT_ENSP00000270061	10.4175	4.88737	2.13151	0.46915	Single-stranded DNA-binding protein 4 OS=Homo sapiens GN=SSBP4 PE=1 SV=1	SSBP4
GOAT_ENSP00000270139	1.7253	3.84422	0.448804	2.22815	Interferon alpha/beta receptor 1 OS=Ovis aries GN=IFNAR1 PE=2 SV=1	INAR1
GOAT_ENSP00000270451-D2	5.88502	1.16446	5.05386	0.197868	Zinc finger protein 581 OS=Homo sapiens GN=ZNF581 PE=2 SV=1	ZN581
GOAT_ENSP00000272928	11.3771	33.8995	0.335613	2.97963	C-X-C chemokine receptor type 7 OS=Canis familiaris GN=CXCR7 PE=2 SV=1	CXCR7
GOAT_ENSP00000274764-D12	2.34204	0.239518	9.77814	0.102269	Histone H2B type 1-K OS=Homo sapiens GN=HIST1H2BK PE=1 SV=3	H2B1K
GOAT_ENSP00000275235-D2	22.785	10.7831	2.11303	0.473254	Androgen-induced gene 1 protein OS=Homo sapiens GN=AIG1 PE=2 SV=2	AIG1
GOAT_ENSP00000276925	28.3795	2.17765	13.0322	0.0767332	Cyclin-dependent kinase 4 inhibitor B OS=Bos taurus GN=CDKN2B PE=2 SV=1	CDN2B
GOAT_ENSP00000278840	7.17168	1.66602	4.30468	0.232305	Fatty acid desaturase 2 OS=Bos taurus GN=FADS2 PE=2 SV=1	FADS2
GOAT_ENSP00000280979	1.067	2.33524	0.456912	2.1886	A-kinase anchor protein 6 OS=Homo sapiens GN=AKAP6 PE=1 SV=3	AKAP6
GOAT_ENSP00000283921	3.26419	1.60376	2.03534	0.491319	Homeobox protein Hox-A10 OS=Homo sapiens GN=HOXA10 PE=1 SV=3	HXA10
GOAT_ENSP00000283937	46.895	10.2193	4.58887	0.217919	PTB-containing, cubilin and LRP1-interacting protein OS=Mus musculus GN=Pid1 PE=1 SV=2	PCLI1
GOAT_ENSP00000284268	3.1965	9.76359	0.32739	3.05446	Progressive ankylosis protein homolog OS=Homo sapiens GN=ANKH PE=1 SV=2	ANKH
GOAT_ENSP00000287641	2.49128	10.7254	0.232279	4.30518	Somatostatin OS=Ovis aries GN=SST PE=3 SV=1	SMS
GOAT_ENSP00000293860	15.9815	2.57633	6.2032	0.161207	DNA-directed RNA polymerase III subunit RPC10 OS=Mus musculus GN=Polr3k PE=2 SV=1	RPC10
GOAT_ENSP00000294168	1.228	2.84927	0.430988	2.32025	TAF6-like RNA polymerase II p300/CBP-associated factor-associated factor 65 kDa subunit 6L OS=Homo sapiens GN=TAF6L PE=1 SV=1	TAF6L
GOAT_ENSP00000295228	5.35246	20.0406	0.267081	3.74418	Inhibin beta B chain OS=Bos taurus GN=INHBB PE=3 SV=1	INHBB
GOAT_ENSP00000295304	2.32763	0.771027	3.01887	0.33125	Cation transport regulator-like protein 2 OS=Homo sapiens GN=CHAC2 PE=2 SV=1	CHAC2
GOAT_ENSP00000295992	183.024	69.5515	2.63149	0.380013	Procollagen C-endopeptidase enhancer 2 OS=Homo sapiens GN=PCOLCE2 PE=1 SV=1	PCOC2
GOAT_ENSP00000296509	7.4484	20.1752	0.369186	2.70866	Mitotic spindle assembly checkpoint protein MAD2A OS=Homo sapiens GN=MAD2L1 PE=1 SV=1	MD2L1
GOAT_ENSP00000296861	9.53039	2.82584	3.37259	0.296508	Tumor necrosis factor receptor superfamily member 21 OS=Homo sapiens GN=TNFRSF21 PE=1 SV=1	TNR21
GOAT_ENSP00000297258	1.69667	30.6364	0.0553809	18.0568	Fatty acid-binding protein, epidermal OS=Bos taurus GN=FABP5 PE=1 SV=4	FABP5
GOAT_ENSP00000297324	1.72323	4.1314	0.417106	2.39747	Uncharacterized protein C8orf48 OS=Homo sapiens GN=C8orf48 PE=1 SV=2	CH048
GOAT_ENSP00000297904	0.542289	8.75929	0.0619102	16.1524	Vascular endothelial growth factor D OS=Homo sapiens GN=FIGF PE=1 SV=1	VEGFD
GOAT_ENSP00000298635	5.75561	1.83957	3.12878	0.319613	Uncharacterized protein KIAA1462 homolog OS=Bos taurus PE=2 SV=1	K1462
GOAT_ENSP00000299022	12.7723	5.43156	2.3515	0.425261	Hepatic triacylglycerol lipase OS=Bos taurus GN=LIPC PE=2 SV=1	LIPC
GOAT_ENSP00000299299	8.31424	2.20404	3.77227	0.265092	Pterin-4-alpha-carbinolamine dehydratase OS=Rattus norvegicus GN=Pcbd1 PE=1 SV=2	PHS
GOAT_ENSP00000299322	13.3282	6.52102	2.04388	0.489265	CXADR-like membrane protein OS=Homo sapiens GN=CLMP PE=1 SV=1	CLMP
GOAT_ENSP00000300035	4.15069	11.3979	0.364163	2.74603	PCNA-associated factor OS=Bos taurus GN=PAF PE=3 SV=1	PAF
GOAT_ENSP00000300177	74.2424	156.53	0.474301	2.10836	Gremlin-1 OS=Macaca mulatta GN=GREM1 PE=2 SV=1	GREM1
GOAT_ENSP00000300305	32.0341	11.5603	2.77104	0.360875	Runt-related transcription factor 1 OS=Homo sapiens GN=RUNX1 PE=1 SV=3	RUNX1
GOAT_ENSP00000301072	85.3625	23.4731	3.63661	0.274981	Tubulin alpha-1C chain OS=Bos taurus GN=TUBA1C PE=1 SV=1	TBA1C
GOAT_ENSP00000301457	122.769	55.9009	2.19619	0.455334	NADH dehydrogenase [ubiquinone] 1 alpha subcomplex subunit 7 OS=Bos taurus GN=NDUFA7 PE=1 SV=2	NDUA7
GOAT_ENSP00000303057	265.057	122.333	2.16668	0.461535	Peptidyl-prolyl cis-trans isomerase C OS=Bos taurus GN=PPIC PE=2 SV=1	PPIC
GOAT_ENSP00000303192	1.29452	4.69833	0.275528	3.6294	Ral guanine nucleotide dissociation stimulator-like 1 OS=Homo sapiens GN=RGL1 PE=1 SV=1	RGL1
GOAT_ENSP00000303525	1.87409	3.769	0.497238	2.01111	Carbonyl reductase family member 4 OS=Bos taurus GN=CBR4 PE=2 SV=1	CBR4
GOAT_ENSP00000303766	32.7534	465.633	0.0703417	14.2163	Probable serine protease HTRA3 OS=Mus musculus GN=Htra3 PE=2 SV=3	HTRA3
GOAT_ENSP00000304353	42.4544	19.1683	2.21482	0.451503	Ribonuclease P protein subunit p20 OS=Bos taurus GN=POP7 PE=2 SV=1	POP7
GOAT_ENSP00000305244	113.884	39.973	2.84902	0.350998	Iroquois-class homeodomain protein IRX-1 OS=Homo sapiens GN=IRX1 PE=1 SV=3	IRX1
GOAT_ENSP00000305480	2.06746	4.6545	0.444185	2.25131	Flap endonuclease 1 OS=Bos taurus GN=FEN1 PE=2 SV=1	FEN1
GOAT_ENSP00000305725	3.15412	1.41398	2.23067	0.448296	Carbohydrate sulfotransferase 11 OS=Homo sapiens GN=CHST11 PE=1 SV=1	CHSTB
GOAT_ENSP00000306015	2.6531	17.0412	0.155687	6.42313	Synaptopodin-2 OS=Homo sapiens GN=SYNPO2 PE=1 SV=2	SYNP2
GOAT_ENSP00000306105	1.41801	3.11907	0.454626	2.19961	Centrosomal protein of 89 kDa OS=Homo sapiens GN=CEP89 PE=1 SV=3	CEP89
GOAT_ENSP00000306245	101.169	29.5235	3.42673	0.291824	Proto-oncogene c-Fos OS=Bos taurus GN=FOS PE=2 SV=2	FOS
GOAT_ENSP00000306817	10.9225	5.3572	2.03884	0.490474	Ribokinase OS=Homo sapiens GN=RBKS PE=1 SV=1	RBSK
GOAT_ENSP00000307954	15.2725	3.10231	4.92294	0.20313	Membrane protein FAM174A OS=Homo sapiens GN=FAM174A PE=2 SV=1	F174A
GOAT_ENSP00000308315	1.76479	3.96575	0.445008	2.24715	Podocan OS=Homo sapiens GN=PODN PE=1 SV=2	PODN
GOAT_ENSP00000308610	5.43812	2.60504	2.08754	0.479033	Glycerol-3-phosphate dehydrogenase, mitochondrial OS=Bos taurus GN=GPD2 PE=2 SV=1	GPDM
GOAT_ENSP00000308770	2.63502	0	INF	0	Sulfotransferase family cytosolic 1B member 1 OS=Bos taurus GN=SULT1B1 PE=2 SV=1	ST1B1
GOAT_ENSP00000309096	3.84377	1.78006	2.15935	0.463103	N-acetyllactosaminide beta-1,3-N-acetylglucosaminyltransferase OS=Bos taurus GN=B3GNT1 PE=2 SV=2	B3GN1
GOAT_ENSP00000309515	2.91624	0.94225	3.09497	0.323104	Phytanoyl-CoA dioxygenase domain-containing protein 1 OS=Bos taurus GN=PHYHD1 PE=2 SV=1	PHYD1
GOAT_ENSP00000309653	1.09185	3.78448	0.288507	3.46612	Zinc finger protein GLIS1 OS=Homo sapiens GN=GLIS1 PE=2 SV=2	GLIS1
GOAT_ENSP00000309794	2.64388	5.90702	0.447583	2.23422	TBC1 domain family member 16 OS=Homo sapiens GN=TBC1D16 PE=1 SV=1	TBC16
GOAT_ENSP00000310275	108.077	380.559	0.283995	3.52118	Barrier-to-autointegration factor OS=Pongo abelii GN=BANF1 PE=3 SV=1	BAF
GOAT_ENSP00000311221	2.20959	0.275991	8.00602	0.124906	Zinc finger matrin-type protein 3 OS=Bos taurus GN=ZMAT3 PE=2 SV=1	ZMAT3
GOAT_ENSP00000311313	1.06223	12.4378	0.0854034	11.7091	Cystatin-M OS=Homo sapiens GN=CST6 PE=1 SV=1	CYTM
GOAT_ENSP00000312150	10.913	2.12873	5.12653	0.195064	Tribbles homolog 1 OS=Homo sapiens GN=TRIB1 PE=1 SV=2	TRIB1
GOAT_ENSP00000312304	2.49384	1.19583	2.08545	0.479514	Thiopurine S-methyltransferase OS=Bos taurus GN=TPMT PE=2 SV=1	TPMT
GOAT_ENSP00000314901	2.39809	0.818697	2.92915	0.341395	Leucine-rich repeat neuronal protein 1 OS=Bos taurus GN=LRRN1 PE=3 SV=1	LRRN1
GOAT_ENSP00000315759	1.42504	2.855	0.499138	2.00345	Tubulin alpha chain-like 3 OS=Homo sapiens GN=TUBAL3 PE=1 SV=2	TBAL3
GOAT_ENSP00000315931	3.77496	1.47887	2.5526	0.391758	Putative adenosylhomocysteinase 3 OS=Mus musculus GN=Ahcyl2 PE=1 SV=1	SAHH3
GOAT_ENSP00000316262	17.9325	6.80962	2.63341	0.379736	UPF0598 protein C8orf82 homolog OS=Bos taurus PE=2 SV=1	CH082
GOAT_ENSP00000317842	3.10738	1.11389	2.78967	0.358466	Cocaine esterase OS=Homo sapiens GN=CES2 PE=1 SV=1	EST2
GOAT_ENSP00000318472	6.03252	2.65968	2.26814	0.44089	Neural cell adhesion molecule 1 OS=Bos taurus GN=NCAM1 PE=1 SV=1	NCAM1
GOAT_ENSP00000318982	3.16154	14.1119	0.224034	4.46362	Epithelial-stromal interaction protein 1 OS=Homo sapiens GN=EPSTI1 PE=2 SV=2	ESIP1
GOAT_ENSP00000319417	1.27671	2.82608	0.45176	2.21356	Spindle and kinetochore-associated protein 3 OS=Bos taurus GN=SKA3 PE=2 SV=2	SKA3
GOAT_ENSP00000319914	8.40406	4.12153	2.03906	0.490421	Uncharacterized protein C8orf4 homolog OS=Bos taurus PE=3 SV=1	CH004
GOAT_ENSP00000320147	3.88248	8.28266	0.468748	2.13334	Histone-lysine N-methyltransferase EZH2 OS=Homo sapiens GN=EZH2 PE=1 SV=2	EZH2
GOAT_ENSP00000320634	3.51806	0.613134	5.73783	0.174282	Solute carrier organic anion transporter family member 3A1 OS=Bos taurus GN=SLCO3A1 PE=2 SV=1	SO3A1
GOAT_ENSP00000320672	58.0064	0	INF	0	Cytochrome c oxidase subunit 6B2 OS=Bos taurus GN=COX6B2 PE=2 SV=1	CX6B2
GOAT_ENSP00000322191	11.6013	0	INF	0	Beta-defensin 104A OS=Pongo pygmaeus GN=DEFB104A PE=3 SV=1	D104A
GOAT_ENSP00000323678	7.29354	3.63647	2.00566	0.498588	Zinc-binding alcohol dehydrogenase domain-containing protein 2 OS=Bos taurus GN=ZADH2 PE=2 SV=1	ZADH2
GOAT_ENSP00000325663	13.8842	2.52518	5.4983	0.181874	NF-kappa-B inhibitor zeta OS=Bos taurus GN=NFKBIZ PE=2 SV=2	IKBZ
GOAT_ENSP00000326095	22.4568	10.9213	2.05624	0.486325	RING finger protein 166 OS=Homo sapiens GN=RNF166 PE=2 SV=1	RN166
GOAT_ENSP00000328472-D2	0	6.90986	0	INF	Sphingosine 1-phosphate receptor 5 OS=Homo sapiens GN=S1PR5 PE=2 SV=1	S1PR5
GOAT_ENSP00000328698	0.938518	2.33205	0.402443	2.48482	Uncharacterized protein C10orf107 OS=Homo sapiens GN=C10orf107 PE=2 SV=1	CJ107
GOAT_ENSP00000329243	1.15674	4.38349	0.263886	3.78952	Keratin, type II cytoskeletal 7 OS=Bos taurus GN=KRT7 PE=2 SV=1	K2C7
GOAT_ENSP00000330098	7.58683	2.75734	2.7515	0.363438	F-box/LRR-repeat protein 6 OS=Homo sapiens GN=FBXL6 PE=2 SV=1	FBXL6
GOAT_ENSP00000330221	2.03444	0.593464	3.42808	0.291709	SPRY domain-containing SOCS box protein 1 OS=Bos taurus GN=SPSB1 PE=2 SV=1	SPSB1
GOAT_ENSP00000330601	15.5988	4.64632	3.35724	0.297864	HHIP-like protein 1 OS=Mus musculus GN=Hhipl1 PE=2 SV=1	HIPL1
GOAT_ENSP00000331608	44.5386	20.6444	2.15742	0.463517	Iroquois-class homeodomain protein IRX-3 OS=Homo sapiens GN=IRX3 PE=2 SV=3	IRX3
GOAT_ENSP00000331643	1.19637	3.17141	0.377236	2.65086	PiggyBac transposable element-derived protein 2 OS=Homo sapiens GN=PGBD2 PE=2 SV=1	PGBD2
GOAT_ENSP00000332198	258.076	92.5213	2.78937	0.358504	H/ACA ribonucleoprotein complex subunit 3 OS=Mus musculus GN=Nop10 PE=2 SV=1	NOP10
GOAT_ENSP00000332613	10.4423	0.20132	51.8692	0.0192793	Out at first protein homolog OS=Homo sapiens GN=OAF PE=2 SV=1	OAF
GOAT_ENSP00000332643	1.25673	9.89707	0.12698	7.87526	Necdin OS=Homo sapiens GN=NDN PE=1 SV=1	NECD
GOAT_ENSP00000332706	130.819	268.01	0.488112	2.04871	Transcriptional activator protein Pur-alpha OS=Homo sapiens GN=PURA PE=1 SV=2	PURA
GOAT_ENSP00000334153	1.52586	8.72725	0.174839	5.71956	Raftlin OS=Homo sapiens GN=RFTN1 PE=1 SV=4	RFTN1
GOAT_ENSP00000334364	0	3.71117	0	INF	Beta-defensin 15 OS=Rattus norvegicus GN=Defb15 PE=3 SV=2	DFB15
GOAT_ENSP00000335196	1.05962	3.92812	0.269752	3.7071	Gliomedin OS=Homo sapiens GN=GLDN PE=2 SV=1	GLDN
GOAT_ENSP00000335255	0	2.29885	0	INF	Angiopoietin-related protein 5 OS=Homo sapiens GN=ANGPTL5 PE=2 SV=3	ANGL5
GOAT_ENSP00000336661	1.43425	5.75296	0.249306	4.01113	Leucine-rich repeat-containing protein 71 OS=Homo sapiens GN=LRRC71 PE=2 SV=1	LRC71
GOAT_ENSP00000336799	583.245	212.925	2.7392	0.36507	Tubulin alpha-1B chain OS=Rattus norvegicus GN=Tuba1b PE=1 SV=1	TBA1B
GOAT_ENSP00000337991	1.12024	2.53143	0.442532	2.25972	Protein SPT2 homolog OS=Homo sapiens GN=SPTY2D1 PE=1 SV=3	SPT2
GOAT_ENSP00000338033	6.26305	2.66704	2.34831	0.425837	WAP four-disulfide core domain protein 3 OS=Homo sapiens GN=WFDC3 PE=2 SV=1	WFDC3
GOAT_ENSP00000338089	1.65421	3.97213	0.416454	2.40122	Swi5-dependent recombination DNA repair protein 1 homolog OS=Homo sapiens GN=MEIR5 PE=1 SV=2	SFR1
GOAT_ENSP00000338785	2.13452	0.54577	3.91102	0.255687	StAR-related lipid transfer protein 13 OS=Homo sapiens GN=STARD13 PE=1 SV=2	STA13
GOAT_ENSP00000339090	29.4418	63.3676	0.464619	2.1523	RNA-binding motif protein, X-linked 2 OS=Homo sapiens GN=RBMX2 PE=1 SV=2	RBMX2
GOAT_ENSP00000339960	2.48049	0.973548	2.54789	0.392482	G protein-activated inward rectifier potassium channel 4 OS=Sus scrofa GN=KCNJ5 PE=2 SV=1	IRK5
GOAT_ENSP00000340510	13.2472	28.807	0.45986	2.17457	Periplakin OS=Homo sapiens GN=PPL PE=1 SV=4	PEPL
GOAT_ENSP00000341274	1.5652	3.19285	0.49022	2.0399	Uncharacterized protein FLJ45252 OS=Homo sapiens PE=1 SV=2	YJ005
GOAT_ENSP00000341368	1.30231	3.36255	0.387298	2.58199	Uncharacterized protein C6orf132 OS=Homo sapiens GN=C6orf132 PE=1 SV=4	CF132
GOAT_ENSP00000341610	44.0602	102.656	0.429202	2.3299	Normal mucosa of esophagus-specific gene 1 protein OS=Rattus norvegicus GN=Nmes1 PE=3 SV=1	NMES1
GOAT_ENSP00000342082	2.65216	0.458216	5.78801	0.172771	Antileukoproteinase OS=Ovis aries GN=SLPI PE=3 SV=1	SLPI
GOAT_ENSP00000342169	1.39218	2.78797	0.499353	2.00259	Testis-expressed sequence 9 protein OS=Homo sapiens GN=TEX9 PE=2 SV=1	TEX9
GOAT_ENSP00000342422	1.19472	2.56253	0.466227	2.14488	Discoidin, CUB and LCCL domain-containing protein 1 OS=Homo sapiens GN=DCBLD1 PE=2 SV=2	DCBD1
GOAT_ENSP00000342797	1.62693	3.2707	0.497426	2.01035	Brain mitochondrial carrier protein 1 OS=Mus musculus GN=Slc25a14 PE=2 SV=2	UCP5
GOAT_ENSP00000342952	3.06566	6.23733	0.491502	2.03458	Adenylate cyclase type 2 OS=Homo sapiens GN=ADCY2 PE=1 SV=5	ADCY2
GOAT_ENSP00000343009	2.58019	0.340288	7.58237	0.131885	Integrin alpha-7 OS=Homo sapiens GN=ITGA7 PE=1 SV=3	ITA7
GOAT_ENSP00000343488	2.74009	1.13108	2.42254	0.412789	Probable glutamyl-tRNA synthetase, mitochondrial OS=Homo sapiens GN=EARS2 PE=1 SV=2	SYEM
GOAT_ENSP00000344352	11.9446	4.04953	2.94963	0.339026	Cyclic AMP-dependent transcription factor ATF-3 OS=Bos taurus GN=ATF3 PE=2 SV=1	ATF3
GOAT_ENSP00000344424	3.85724	1.64585	2.34362	0.426691	Uncharacterized protein KIAA0247 OS=Homo sapiens GN=KIAA0247 PE=2 SV=1	K0247
GOAT_ENSP00000344582	4.00271	1.92727	2.07688	0.481491	NHS-like protein 1 OS=Homo sapiens GN=NHSL1 PE=1 SV=2	NHSL1
GOAT_ENSP00000345312	2.49297	1.21024	2.0599	0.485461	Suppressor of tumorigenicity 7 protein-like OS=Bos taurus GN=ST7L PE=2 SV=1	ST7L
GOAT_ENSP00000346130	3.60058	11.8025	0.305069	3.27794	Small VCP/p97-interacting protein OS=Pongo abelii GN=SVIP PE=3 SV=1	SVIP
GOAT_ENSP00000346378	4.26049	2.12872	2.00143	0.499642	Amyloid beta A4 precursor protein-binding family B member 3 OS=Homo sapiens GN=APBB3 PE=1 SV=2	APBB3
GOAT_ENSP00000346467	34.9482	11.5101	3.03631	0.329347	Latent-transforming growth factor beta-binding protein 1 OS=Homo sapiens GN=LTBP1 PE=1 SV=4	LTBP1
GOAT_ENSP00000346483	84.7439	171.381	0.494477	2.02234	DDRGK domain-containing protein 1 OS=Bos taurus GN=DDRGK1 PE=2 SV=1	DDRGK
GOAT_ENSP00000346586	4.60508	2.22299	2.07157	0.482726	G-protein coupled estrogen receptor 1 OS=Rattus norvegicus GN=Gper PE=1 SV=1	GPER
GOAT_ENSP00000346839	381.57	772.144	0.494169	2.0236	Fibronectin OS=Bos taurus GN=FN1 PE=1 SV=4	FINC
GOAT_ENSP00000346955-D2	9.11273	3.83948	2.37343	0.421331	S-adenosylmethionine mitochondrial carrier protein OS=Bos taurus GN=SLC25A26 PE=2 SV=1	SAMC
GOAT_ENSP00000347852	0.974458	2.41506	0.403492	2.47836	Sorbin and SH3 domain-containing protein 2 OS=Rattus norvegicus GN=Sorbs2 PE=1 SV=2	SRBS2
GOAT_ENSP00000347919	5.97644	14.6371	0.408308	2.44913	Coiled-coil-helix-coiled-coil-helix domain-containing protein 8 OS=Homo sapiens GN=CHCHD8 PE=1 SV=2	CHCH8
GOAT_ENSP00000347924	1.12503	2.90997	0.386612	2.58657	Sideroflexin-4 OS=Bos taurus GN=SFXN4 PE=2 SV=1	SFXN4
GOAT_ENSP00000348108	2.42192	4.9182	0.49244	2.0307	KH domain-containing, RNA-binding, signal transduction-associated protein 3 OS=Homo sapiens GN=KHDRBS3 PE=1 SV=1	KHDR3
GOAT_ENSP00000348384	0.558045	2.32622	0.239893	4.16852	Laminin subunit beta-3 OS=Homo sapiens GN=LAMB3 PE=1 SV=1	LAMB3
GOAT_ENSP00000349147	0.896043	2.65984	0.336879	2.96843	Metal transporter CNNM1 OS=Homo sapiens GN=CNNM1 PE=2 SV=3	CNNM1
GOAT_ENSP00000349156	2.17378	0.936748	2.32056	0.43093	E3 ubiquitin-protein ligase SIAH1 OS=Homo sapiens GN=SIAH1 PE=1 SV=2	SIAH1
GOAT_ENSP00000349298	0.764113	3.1946	0.239189	4.1808	E3 ubiquitin-protein ligase MYLIP OS=Homo sapiens GN=MYLIP PE=1 SV=2	MYLIP
GOAT_ENSP00000349785	1.45165	6.82646	0.21265	4.70255	Microtubule-associated proteins 1A/1B light chain 3C OS=Homo sapiens GN=MAP1LC3C PE=1 SV=1	MLP3C
GOAT_ENSP00000350018	2.77666	1.22137	2.2734	0.43987	SH3 domain-binding protein 1 OS=Homo sapiens GN=SH3BP1 PE=1 SV=3	3BP1
GOAT_ENSP00000350311	3.4497	1.18836	2.90291	0.344482	Bcl-2-like protein 11 OS=Homo sapiens GN=BCL2L11 PE=1 SV=1	B2L11
GOAT_ENSP00000350630	3.82027	1.07416	3.55652	0.281174	Tolloid-like protein 2 OS=Homo sapiens GN=TLL2 PE=1 SV=1	TLL2
GOAT_ENSP00000350633	17.4047	8.3451	2.08562	0.479474	SERTA domain-containing protein 1 OS=Homo sapiens GN=SERTAD1 PE=1 SV=2	SRTD1
GOAT_ENSP00000351569	140.837	34.7805	4.04931	0.246956	UPF0608 protein C19orf42 homolog OS=Bos taurus PE=3 SV=1	CS042
GOAT_ENSP00000351589	0	2.00613	0	INF	Histone H2A type 2-A OS=Rattus norvegicus GN=Hist2h2aa3 PE=1 SV=1	H2A2A
GOAT_ENSP00000352471	5.16687	42.5747	0.12136	8.23994	Apolipoprotein A-I OS=Bos taurus GN=APOA1 PE=1 SV=3	APOA1
GOAT_ENSP00000353007	2.0902	14.6046	0.143119	6.98718	Extracellular sulfatase Sulf-2 OS=Homo sapiens GN=SULF2 PE=1 SV=1	SULF2
GOAT_ENSP00000353427	104.838	40.8117	2.56882	0.389283	Nuclear receptor subfamily 4 group A member 1 OS=Bos taurus GN=NR4A1 PE=2 SV=1	NR4A1
GOAT_ENSP00000353706	2.17723	0.652658	3.33594	0.299765	CDC42 small effector protein 2 OS=Bos taurus GN=CDC42SE2 PE=3 SV=1	C42S2
GOAT_ENSP00000353785	0	24.6063	0	INF	Tubulin polymerization-promoting protein OS=Bos taurus GN=TPPP PE=1 SV=1	TPPP
GOAT_ENSP00000353846	4.52899	0.767094	5.90409	0.169374	Serine/threonine-protein kinase DCLK1 OS=Homo sapiens GN=DCLK1 PE=1 SV=2	DCLK1
GOAT_ENSP00000353866	4.90901	0	INF	0	Eyes absent homolog 2 OS=Bos taurus GN=EYA2 PE=2 SV=1	EYA2
GOAT_ENSP00000354719	13.9535	36.0219	0.387362	2.58157	U11/U12 small nuclear ribonucleoprotein 35 kDa protein OS=Bos taurus GN=SNRNP35 PE=2 SV=1	U1SBP
GOAT_ENSP00000354842	4.34418	16.5599	0.262331	3.81197	Thymocyte selection-associated high mobility group box protein TOX OS=Homo sapiens GN=TOX PE=2 SV=3	TOX
GOAT_ENSP00000355024	172.866	57.8253	2.98945	0.334509	Myosin light chain kinase, smooth muscle OS=Homo sapiens GN=MYLK PE=1 SV=4	MYLK
GOAT_ENSP00000355204	22.4372	9.36594	2.39562	0.417429	Protein FAM110B OS=Rattus norvegicus GN=Fam110b PE=2 SV=1	F110B
GOAT_ENSP00000355308	10.413	5.11979	2.03387	0.491673	3-hydroxyacyl-CoA dehydratase 1 OS=Ovis aries GN=PTPLA PE=2 SV=1	HACD1
GOAT_ENSP00000355751	30.625	129.848	0.235853	4.23993	Thrombospondin-2 OS=Bos taurus GN=THBS2 PE=2 SV=2	TSP2
GOAT_ENSP00000355924	12.7769	6.18409	2.06609	0.484006	N-lysine methyltransferase SMYD2 OS=Bos taurus GN=SMYD2 PE=2 SV=1	SMYD2
GOAT_ENSP00000356281	3.85378	16.1375	0.238809	4.18745	Troponin I, slow skeletal muscle OS=Homo sapiens GN=TNNI1 PE=1 SV=3	TNNI1
GOAT_ENSP00000356438	24.2924	9.58245	2.53509	0.394463	Prostaglandin G/H synthase 2 OS=Ovis aries GN=PTGS2 PE=1 SV=1	PGH2
GOAT_ENSP00000356791	37.3607	112.65	0.331653	3.0152	Dermatopontin OS=Bos taurus GN=DPT PE=1 SV=3	DERM
GOAT_ENSP00000357057	2.03572	0.51875	3.92428	0.254824	Calsequestrin-1 OS=Homo sapiens GN=CASQ1 PE=1 SV=3	CASQ1
GOAT_ENSP00000357106	4.78111	1.88841	2.53182	0.394973	Cell adhesion molecule 3 OS=Homo sapiens GN=CADM3 PE=1 SV=1	CADM3
GOAT_ENSP00000357206	84.0593	185.374	0.453458	2.20528	Nestin OS=Homo sapiens GN=NES PE=1 SV=2	NEST
GOAT_ENSP00000357308	4.15712	20.9384	0.19854	5.03676	Centromere protein W OS=Homo sapiens GN=CENPW PE=1 SV=1	CENPW
GOAT_ENSP00000357384	786.071	132.119	5.94972	0.168075	Dolichol-phosphate mannosyltransferase subunit 3 OS=Bos taurus GN=DPM3 PE=3 SV=1	DPM3
GOAT_ENSP00000357431	0.474682	5.61889	0.0844797	11.8372	cAMP-dependent protein kinase inhibitor beta OS=Homo sapiens GN=PKIB PE=2 SV=1	IPKB
GOAT_ENSP00000357588	2.39218	0.509676	4.69353	0.213059	Protein FAM26E OS=Homo sapiens GN=FAM26E PE=2 SV=1	FA26E
GOAT_ENSP00000357687	3.08146	1.33956	2.30035	0.434716	Protein S100-A1 OS=Bos taurus GN=S100A1 PE=1 SV=2	S10A1
GOAT_ENSP00000357702	2.34049	0.770376	3.03811	0.329152	Protein S100-A3 OS=Homo sapiens GN=S100A3 PE=1 SV=1	S10A3
GOAT_ENSP00000358045	9.29708	4.03879	2.30195	0.434415	Extracellular matrix protein 1 OS=Homo sapiens GN=ECM1 PE=1 SV=2	ECM1
GOAT_ENSP00000358327	5.32013	1.8934	2.80983	0.355894	Caspase-7 OS=Homo sapiens GN=CASP7 PE=1 SV=1	CASP7
GOAT_ENSP00000358460	0.616887	2.02806	0.304176	3.28757	Chloride intracellular channel protein 2 OS=Homo sapiens GN=CLIC2 PE=1 SV=3	CLIC2
GOAT_ENSP00000358640	15.3616	31.9526	0.480762	2.08003	Monocarboxylate transporter 1 OS=Bos taurus GN=SLC16A1 PE=2 SV=2	MOT1
GOAT_ENSP00000358807	1.13473	2.56918	0.44167	2.26413	Homeobox protein aristaless-like 3 OS=Mus musculus GN=Alx3 PE=2 SV=1	ALX3
GOAT_ENSP00000358817	14.5448	6.76541	2.14988	0.465143	Macrophage colony-stimulating factor 1 OS=Homo sapiens GN=CSF1 PE=1 SV=2	CSF1
GOAT_ENSP00000359219	0.843674	2.0702	0.407533	2.45379	Kazal-type serine protease inhibitor domain-containing protein 1 OS=Homo sapiens GN=KAZALD1 PE=1 SV=1	KAZD1
GOAT_ENSP00000359683	3.39807	1.62444	2.09184	0.478048	Phosphatidylinositol 4-kinase type 2-alpha OS=Homo sapiens GN=PI4K2A PE=1 SV=1	P4K2A
GOAT_ENSP00000359752	7.9287	2.88193	2.75118	0.363481	Latrophilin-2 OS=Bos taurus GN=LPHN2 PE=2 SV=1	LPHN2
GOAT_ENSP00000360659	19.9429	43.6298	0.457094	2.18774	Neural proliferation differentiation and control protein 1 OS=Homo sapiens GN=NPDC1 PE=1 SV=2	NPDC1
GOAT_ENSP00000360762	650.154	212.667	3.05715	0.327103	Ankyrin repeat domain-containing protein 1 OS=Sus scrofa GN=ANKRD1 PE=2 SV=1	ANKR1
GOAT_ENSP00000360942	2.1882	0.796109	2.74862	0.363819	Tumor necrosis factor receptor superfamily member 6 OS=Bos taurus GN=FAS PE=2 SV=1	TNR6
GOAT_ENSP00000361254	226.111	112.49	2.01005	0.497499	UPF0765 protein C10orf58 homolog OS=Bos taurus PE=2 SV=1	CJ058
GOAT_ENSP00000361381	6.73619	2.789	2.41527	0.414032	Sodium- and chloride-dependent glycine transporter 1 OS=Homo sapiens GN=SLC6A9 PE=2 SV=3	SC6A9
GOAT_ENSP00000361383	16.4194	6.71071	2.44675	0.408706	Allograft inflammatory factor 1-like OS=Homo sapiens GN=AIF1L PE=1 SV=1	AIF1L
GOAT_ENSP00000361508	3.35291	0.823196	4.07304	0.245517	Phospholipid transfer protein OS=Homo sapiens GN=PLTP PE=1 SV=1	PLTP
GOAT_ENSP00000361636	0	5.72425	0	INF	Troponin C, skeletal muscle OS=Sus scrofa GN=TNNC2 PE=1 SV=2	TNNC2
GOAT_ENSP00000361965	10.3629	27.5054	0.376759	2.65422	Adenosine deaminase OS=Bos taurus GN=ADA PE=1 SV=3	ADA
GOAT_ENSP00000362066	3.98605	1.41124	2.8245	0.354045	Akirin-1 OS=Homo sapiens GN=AKIRIN1 PE=1 SV=1	AKIR1
GOAT_ENSP00000362071	31.8945	15.4755	2.06097	0.485209	Junctophilin-2 OS=Oryctolagus cuniculus GN=JPH2 PE=2 SV=1	JPH2
GOAT_ENSP00000362095	4.11099	1.42096	2.89311	0.345649	Sushi repeat-containing protein SRPX2 OS=Bos taurus GN=SRPX2 PE=2 SV=1	SRPX2
GOAT_ENSP00000362170	1.46435	4.37889	0.334411	2.99033	Nuclear apoptosis-inducing factor 1 OS=Bos taurus GN=NAIF1 PE=2 SV=1	NAIF1
GOAT_ENSP00000362187	6.32612	3.00221	2.10715	0.474574	Protein FAM102A OS=Mus musculus GN=Fam102a PE=1 SV=1	F102A
GOAT_ENSP00000362264	2.88658	1.18511	2.43571	0.410559	Apolipoprotein O-like OS=Bos taurus GN=APOL PE=2 SV=1	APOOL
GOAT_ENSP00000362299	83.2965	24.3401	3.42219	0.29221	Endoglin OS=Sus scrofa GN=ENG PE=2 SV=1	EGLN
GOAT_ENSP00000362560	64.9844	19.2759	3.37128	0.296623	V-set and transmembrane domain-containing protein 2-like protein OS=Homo sapiens GN=VSTM2L PE=2 SV=1	VTM2L
GOAT_ENSP00000362562	9.52631	3.42243	2.78349	0.359261	Transmembrane protein 54 OS=Bos taurus GN=TMEM54 PE=2 SV=1	TMM54
GOAT_ENSP00000362638	23.907	2.70986	8.82223	0.11335	MARCKS-related protein OS=Bos taurus GN=MARCKSL1 PE=2 SV=1	MRP
GOAT_ENSP00000363071	162.682	73.4562	2.21468	0.451532	Desmin OS=Bos taurus GN=DES PE=2 SV=3	DESM
GOAT_ENSP00000363257	6.15026	2.00971	3.06027	0.326768	Palmitoyltransferase ZDHHC18 OS=Rattus norvegicus GN=Zdhhc18 PE=2 SV=1	ZDH18
GOAT_ENSP00000363339	10.9429	5.34156	2.04863	0.48813	UBX domain-containing protein 11 OS=Homo sapiens GN=UBXN11 PE=2 SV=2	UBX11
GOAT_ENSP00000363360	17.3574	7.89084	2.19969	0.45461	SOSS complex subunit C OS=Bos taurus GN=SSBIP1 PE=3 SV=1	SOSSC
GOAT_ENSP00000363709	5.93155	2.20286	2.69266	0.37138	Uncharacterized protein C9orf4 OS=Homo sapiens GN=C9orf4 PE=2 SV=2	CI004
GOAT_ENSP00000363824	8.55211	2.52501	3.38696	0.29525	Trimeric intracellular cation channel type B OS=Bos taurus GN=TMEM38B PE=2 SV=1	TM38B
GOAT_ENSP00000364212	13.8067	42.5892	0.324183	3.08468	Cytidine deaminase OS=Mus musculus GN=Cda PE=1 SV=2	CDD
GOAT_ENSP00000364595	22.5687	7.90409	2.85532	0.350224	Ninjurin-1 OS=Mus musculus GN=Ninj1 PE=2 SV=1	NINJ1
GOAT_ENSP00000364699	12.4565	5.83196	2.1359	0.468186	Succinate dehydrogenase [ubiquinone] cytochrome b small subunit, mitochondrial OS=Bos taurus GN=SDHD PE=2 SV=2	DHSD
GOAT_ENSP00000364711	10.6513	45.9461	0.231822	4.31366	Mimecan OS=Bos taurus GN=OGN PE=1 SV=2	MIME
GOAT_ENSP00000364946	3.72473	1.10396	3.37397	0.296387	Homeobox protein Mohawk OS=Homo sapiens GN=MKX PE=2 SV=2	MKX
GOAT_ENSP00000364995	2.32354	0.926805	2.50704	0.398876	SHC-transforming protein 3 OS=Homo sapiens GN=SHC3 PE=1 SV=1	SHC3
GOAT_ENSP00000365012	6.61417	1.74338	3.79388	0.263583	Tyrosine-protein kinase HCK OS=Macaca fascicularis GN=HCK PE=2 SV=3	HCK
GOAT_ENSP00000365145	25.2486	1.74514	14.468	0.0691183	Forkhead box protein S1 OS=Homo sapiens GN=FOXS1 PE=2 SV=2	FOXS1
GOAT_ENSP00000365280	21.3007	51.3928	0.414469	2.41273	DNA-binding protein inhibitor ID-1 OS=Homo sapiens GN=ID1 PE=1 SV=3	ID1
GOAT_ENSP00000365637	8.43165	22.7582	0.370488	2.69914	Sickle tail protein homolog OS=Homo sapiens GN=SKT PE=1 SV=2	SKT
GOAT_ENSP00000365815	5.31439	11.8328	0.449124	2.22656	BOLA class I histocompatibility antigen, alpha chain BL3-6 OS=Bos taurus PE=2 SV=1	HA1A
GOAT_ENSP00000365926	3.21024	0.679931	4.72142	0.211801	Riboflavin kinase OS=Homo sapiens GN=RFK PE=1 SV=2	RIFK
GOAT_ENSP00000367034-D4	3.19779	0	INF	0	Histone H4 OS=Xenopus tropicalis GN=TGas006m08.1 PE=3 SV=1	H4
GOAT_ENSP00000367309	18.3116	5.65446	3.23843	0.308791	Amine oxidase [flavin-containing] B OS=Bos taurus GN=MAOB PE=1 SV=4	AOFB
GOAT_ENSP00000367878	16.7352	8.30933	2.01403	0.496518	UPF0705 protein C11orf49 homolog OS=Macaca fascicularis GN=QccE-10352 PE=2 SV=1	CK049
GOAT_ENSP00000368102	906.737	311.54	2.9105	0.343584	Coiled-coil domain-containing protein 3 OS=Mus musculus GN=Ccdc3 PE=1 SV=1	CCDC3
GOAT_ENSP00000368212	3.25912	1.56277	2.08548	0.479507	TGF-beta-activated kinase 1 and MAP3K7-binding protein 3 OS=Homo sapiens GN=TAB3 PE=1 SV=2	TAB3
GOAT_ENSP00000368439	3.19099	1.48273	2.1521	0.464661	Choline-phosphate cytidylyltransferase B OS=Mus musculus GN=Pcyt1b PE=1 SV=2	PCY1B
GOAT_ENSP00000368688	0.350322	2.83394	0.123617	8.08953	LYR motif-containing protein 7 OS=Bos taurus GN=LYRM7 PE=3 SV=1	LYRM7
GOAT_ENSP00000368699	19.3691	50.5208	0.383389	2.60832	Ubiquitin-like protein ISG15 OS=Bos taurus GN=ISG15 PE=2 SV=3	ISG15
GOAT_ENSP00000368797-D2	1.58562	5.89589	0.268936	3.71835	Kelch repeat and BTB domain-containing protein 6 OS=Homo sapiens GN=KBTBD6 PE=1 SV=1	KBTB6
GOAT_ENSP00000368848	4.50575	1.33457	3.37618	0.296193	Synphilin-1 OS=Homo sapiens GN=SNCAIP PE=1 SV=2	SNCAP
GOAT_ENSP00000369071	1.33357	6.28977	0.212022	4.71649	Periostin OS=Homo sapiens GN=POSTN PE=1 SV=2	POSTN
GOAT_ENSP00000369513	829.529	169.323	4.89909	0.204119	V-type proton ATPase subunit S1-like protein OS=Homo sapiens GN=ATP6AP1L PE=2 SV=1	VAS1L
GOAT_ENSP00000369822	60.3931	229.327	0.263349	3.79724	Ribosyldihydronicotinamide dehydrogenase [quinone] OS=Pongo abelii GN=NQO2 PE=2 SV=3	NQO2
GOAT_ENSP00000370224	3.17024	22.7998	0.139047	7.19182	Prostate androgen-regulated mucin-like protein 1 OS=Homo sapiens GN=PARM1 PE=1 SV=1	PARM1
GOAT_ENSP00000370430	2.76561	0.57312	4.82553	0.207231	Patatin-like phospholipase domain-containing protein 4 OS=Homo sapiens GN=PNPLA4 PE=1 SV=3	PLPL4
GOAT_ENSP00000370473	3.49144	14.521	0.240441	4.15903	Insulin-like growth factor-binding protein 3 OS=Sus scrofa GN=IGFBP3 PE=1 SV=3	IBP3
GOAT_ENSP00000370526	3.22863	1.31805	2.44955	0.408238	Arylsulfatase E OS=Homo sapiens GN=ARSE PE=1 SV=2	ARSE
GOAT_ENSP00000370542	60.3296	29.7654	2.02684	0.49338	Syndecan-1 OS=Bos taurus GN=SDC1 PE=2 SV=1	SDC1
GOAT_ENSP00000370678	36.4744	1.67216	21.8127	0.0458448	Lactosylceramide 4-alpha-galactosyltransferase OS=Homo sapiens GN=A4GALT PE=2 SV=1	A4GAT
GOAT_ENSP00000371155	2.10721	0.971625	2.16875	0.461095	Nucleoporin p58/p45 OS=Homo sapiens GN=NUPL1 PE=1 SV=1	NUPL1
GOAT_ENSP00000371388	61.8957	28.9759	2.13611	0.468141	Sulfiredoxin-1 OS=Homo sapiens GN=SRXN1 PE=1 SV=2	SRXN1
GOAT_ENSP00000371397	9.95606	4.17117	2.38687	0.418958	Protein FAM43A OS=Homo sapiens GN=FAM43A PE=2 SV=2	FA43A
GOAT_ENSP00000372170	7.86953	1.18433	6.64471	0.150496	Homeobox protein MSX-1 OS=Mus musculus GN=Msx1 PE=1 SV=2	MSX1
GOAT_ENSP00000372534	0	2.57633	0	INF	Testis-specific serine/threonine-protein kinase 2 OS=Homo sapiens GN=TSSK2 PE=1 SV=2	TSSK2
GOAT_ENSP00000373684	3.72804	1.75383	2.12566	0.470443	Serine/threonine-protein kinase 38-like OS=Homo sapiens GN=STK38L PE=1 SV=3	ST38L
GOAT_ENSP00000376007	1.24032	3.2335	0.383584	2.60699	Poly(A)-specific ribonuclease PARN-like domain-containing protein 1 OS=Homo sapiens GN=PNLDC1 PE=2 SV=2	PNDC1
GOAT_ENSP00000376037	57.3605	24.8755	2.3059	0.43367	Cytochrome c oxidase subunit 6B1 OS=Tarsius syrichta GN=COX6B1 PE=3 SV=3	CX6B1
GOAT_ENSP00000376500	2.06207	4.44672	0.463728	2.15644	TNF receptor-associated factor 3 OS=Mus musculus GN=Traf3 PE=1 SV=2	TRAF3
GOAT_ENSP00000376568	1.09873	3.20844	0.34245	2.92014	Myeloid leukemia factor 1 OS=Bos taurus GN=MLF1 PE=2 SV=1	MLF1
GOAT_ENSP00000377303	2.01412	4.25383	0.473484	2.112	N-acylglucosamine 2-epimerase OS=Bos taurus GN=RENBP PE=2 SV=2	RENBP
GOAT_ENSP00000377378	5.99306	20.6107	0.290774	3.43909	Protein kish-B OS=Pongo abelii GN=TMEM167B PE=3 SV=1	KISHB
GOAT_ENSP00000377411	3.92335	45.4139	0.086391	11.5753	NADH dehydrogenase [ubiquinone] 1 alpha subcomplex subunit 4-like 2 OS=Bos taurus GN=NDUFA4L2 PE=3 SV=1	NUA4L
GOAT_ENSP00000377473	10.4174	20.8534	0.499554	2.00179	Protein KIBRA OS=Homo sapiens GN=WWC1 PE=1 SV=1	KIBRA
GOAT_ENSP00000377721	57.2941	10.9036	5.2546	0.190309	COUP transcription factor 2 OS=Rattus norvegicus GN=Nr2f2 PE=1 SV=1	COT2
GOAT_ENSP00000377793	5.30487	11.1171	0.477181	2.09564	Protein regulator of cytokinesis 1 OS=Homo sapiens GN=PRC1 PE=1 SV=2	PRC1
GOAT_ENSP00000378213	9.90603	4.34745	2.27858	0.438869	Probable low affinity copper uptake protein 2 OS=Homo sapiens GN=SLC31A2 PE=2 SV=1	COPT2
GOAT_ENSP00000378320	7.75433	3.63217	2.1349	0.468405	Tetratricopeptide repeat protein 7A OS=Homo sapiens GN=TTC7A PE=1 SV=3	TTC7A
GOAT_ENSP00000378375	56.5495	155.869	0.362801	2.75633	Zinc finger protein 12 OS=Homo sapiens GN=ZNF12 PE=2 SV=3	ZNF12
GOAT_ENSP00000378718	6.15804	3.03668	2.02789	0.493124	Izumo sperm-egg fusion protein 4 OS=Macaca fascicularis GN=IZUMO4 PE=2 SV=1	IZUM4
GOAT_ENSP00000378871	0.308336	2.37096	0.130047	7.68953	KN motif and ankyrin repeat domain-containing protein 4 OS=Homo sapiens GN=KANK4 PE=1 SV=1	KANK4
GOAT_ENSP00000379051	3.2907	8.23148	0.39977	2.50144	Transcriptional activator protein Pur-beta OS=Rattus norvegicus GN=Purb PE=1 SV=3	PURB
GOAT_ENSP00000379269	3.13388	7.5878	0.413016	2.42122	Peripheral myelin protein 22 OS=Bos taurus GN=PMP22 PE=1 SV=2	PMP22
GOAT_ENSP00000379680	54.6675	25.4956	2.14419	0.466376	Alpha-N-acetylgalactosaminidase OS=Bos taurus GN=NAGA PE=2 SV=1	NAGAB
GOAT_ENSP00000379732	0	49.8745	0	INF	Cytoplasmic tRNA 2-thiolation protein 1 OS=Bos taurus GN=CTU1 PE=2 SV=1	CTU1
GOAT_ENSP00000379978	722.973	272.122	2.6568	0.376393	Beta-2-microglobulin OS=Ovis aries GN=B2M PE=3 SV=1	B2MG
GOAT_ENSP00000380123	275.888	119.342	2.31174	0.432574	Host cell factor C1 regulator 1 OS=Homo sapiens GN=HCFC1R1 PE=1 SV=1	HPIP
GOAT_ENSP00000380177	2.98077	1.19759	2.48897	0.401772	Histone H2B type 1 OS=Pongo abelii PE=2 SV=3	H2B1
GOAT_ENSP00000380318-D2	10.8958	4.34979	2.5049	0.399217	Thiosulfate sulfurtransferase OS=Bos taurus GN=TST PE=1 SV=3	THTR
GOAT_ENSP00000380959	5.19011	0	INF	0	Uncharacterized protein C17orf67 OS=Homo sapiens GN=C17orf67 PE=2 SV=2	CQ067
GOAT_ENSP00000381083	3.05056	1.02258	2.9832	0.335211	Fibroblast growth factor receptor substrate 2 OS=Homo sapiens GN=FRS2 PE=1 SV=4	FRS2
GOAT_ENSP00000381149	5.71024	15.0542	0.379312	2.63635	Platelet-derived growth factor receptor-like protein OS=Bos taurus GN=PDGFRL PE=2 SV=1	PGFRL
GOAT_ENSP00000381298	3.94153	9.92286	0.397217	2.51751	LON peptidase N-terminal domain and RING finger protein 1 OS=Homo sapiens GN=LONRF1 PE=2 SV=2	LONF1
GOAT_ENSP00000381342	2.16478	0.923585	2.34389	0.426642	CREB/ATF bZIP transcription factor OS=Homo sapiens GN=CREBZF PE=1 SV=2	ZHANG
GOAT_ENSP00000381504	1.12673	2.53683	0.444149	2.2515	Ribose-phosphate pyrophosphokinase 2 OS=Rattus norvegicus GN=Prps2 PE=1 SV=3	PRPS2
GOAT_ENSP00000381891	0.974225	12.3189	0.0790838	12.6448	Transcriptional regulator ERG OS=Homo sapiens GN=ERG PE=1 SV=2	ERG
GOAT_ENSP00000382545	1.05501	3.52626	0.299187	3.34239	Ankyrin repeat domain-containing protein 29 OS=Homo sapiens GN=ANKRD29 PE=2 SV=2	ANR29
GOAT_ENSP00000382708	16.4234	5.92163	2.77346	0.360561	Uncharacterized protein C5orf49 OS=Homo sapiens GN=C5orf49 PE=2 SV=1	CE049
GOAT_ENSP00000383168	1.48262	3.07897	0.481531	2.07671	Poly(rC)-binding protein 3 OS=Mus musculus GN=Pcbp3 PE=2 SV=3	PCBP3
GOAT_ENSP00000384411	0	18.2062	0	INF	Mitochondrial import receptor subunit TOM5 homolog OS=Mus musculus GN=Tomm5 PE=3 SV=1	TOM5
GOAT_ENSP00000384712	0.71178	2.10655	0.337889	2.95955	CUE domain-containing protein 1 OS=Homo sapiens GN=CUEDC1 PE=1 SV=1	CUED1
GOAT_ENSP00000384832	14.6902	2.59539	5.66011	0.176675	Protein FAM104A OS=Homo sapiens GN=FAM104A PE=1 SV=2	F104A
GOAT_ENSP00000384981	14.9253	29.9052	0.499087	2.00366	Thymidine kinase, cytosolic OS=Bos taurus GN=TK1 PE=2 SV=1	KITH
GOAT_ENSP00000385096	17.4125	7.5703	2.30011	0.434762	BTB/POZ domain-containing protein KCTD17 OS=Homo sapiens GN=KCTD17 PE=1 SV=3	KCD17
GOAT_ENSP00000385152	2.483	5.6533	0.439212	2.2768	Uncharacterized protein KIAA1671 OS=Homo sapiens GN=KIAA1671 PE=1 SV=2	K1671
GOAT_ENSP00000385465	26.7012	55.3307	0.482575	2.07222	DNA-binding protein inhibitor ID-2 OS=Bos taurus GN=ID2 PE=2 SV=1	ID2
GOAT_ENSP00000385521	13.8691	0.376696	36.8178	0.0271608	Fibulin-1 (Fragment) OS=Chlorocebus aethiops GN=FBLN1 PE=1 SV=1	FBLN1
GOAT_ENSP00000385636	7.08463	2.65398	2.66944	0.374611	Obscurin-like protein 1 OS=Homo sapiens GN=OBSL1 PE=1 SV=4	OBSL1
GOAT_ENSP00000386453	2.711	0.901628	3.00678	0.332581	UPF0574 protein C9orf169 homolog OS=Bos taurus PE=2 SV=1	CI169
GOAT_ENSP00000387209	1.20023	2.95465	0.406217	2.46174	Centrosomal protein of 19 kDa OS=Bos taurus GN=CEP19 PE=2 SV=1	CEP19
GOAT_ENSP00000387606	7.68503	2.7896	2.75489	0.362991	Uncharacterized protein C3orf18 OS=Homo sapiens GN=C3orf18 PE=2 SV=2	CC018
GOAT_ENSP00000387939	2.14016	1.0199	2.0984	0.476553	Cold shock domain-containing protein C2 OS=Homo sapiens GN=CSDC2 PE=1 SV=1	CSDC2
GOAT_ENSP00000388042	2.97851	6.57525	0.452988	2.20756	Zinc finger protein 3 OS=Homo sapiens GN=ZNF3 PE=1 SV=3	ZNF3
GOAT_ENSP00000389415	2.76125	0.659441	4.18726	0.23882	Coiled-coil domain-containing protein 17 OS=Homo sapiens GN=CCDC17 PE=2 SV=2	CCD17
GOAT_ENSP00000390891	28.9359	14.0179	2.06421	0.484447	39S ribosomal protein L30, mitochondrial OS=Bos taurus GN=MRPL30 PE=1 SV=1	RM30
GOAT_ENSP00000391363	20.0245	3.10494	6.44924	0.155057	Bone marrow stromal antigen 2 OS=Homo sapiens GN=BST2 PE=1 SV=1	BST2
GOAT_ENSP00000391794	2822.94	672.386	4.19839	0.238186	Heat shock protein beta-6 OS=Bos taurus GN=HSPB6 PE=2 SV=1	HSPB6
GOAT_ENSP00000392101	1377.41	585.713	2.35168	0.425228	Heme-binding protein 2 OS=Homo sapiens GN=HEBP2 PE=1 SV=1	HEBP2
GOAT_ENSP00000392637	2.11298	4.26094	0.495895	2.01655	CD99 antigen-like protein 2 OS=Bos taurus GN=CD99L2 PE=2 SV=1	C99L2
GOAT_ENSP00000393170	2.14326	0.616078	3.47888	0.287449	Probable G-protein coupled receptor 63 OS=Homo sapiens GN=GPR63 PE=1 SV=2	GPR63
GOAT_ENSP00000393860	7.08065	1.94769	3.63541	0.275072	Pleckstrin homology domain-containing family A member 2 OS=Bos taurus GN=PLEKHA2 PE=2 SV=1	PKHA2
GOAT_ENSP00000395088	11.7392	29.7872	0.394102	2.53741	Uncharacterized protein DKFZp762I1415 OS=Homo sapiens PE=4 SV=1	YC029
GOAT_ENSP00000395661	3.47689	0.506837	6.85998	0.145773	Protein FAM13C OS=Homo sapiens GN=FAM13C PE=2 SV=2	FA13C
GOAT_ENSP00000396652	6.45998	2.49267	2.59159	0.385863	NA	NA
GOAT_ENSP00000396929	116.298	57.6042	2.01892	0.495315	Eukaryotic translation initiation factor 3 subunit F OS=Pan troglodytes GN=EIF3F PE=2 SV=1	EIF3F
GOAT_ENSP00000397197	1155.36	514.741	2.24455	0.445524	Inhibin beta A chain OS=Ovis aries GN=INHBA PE=1 SV=1	INHBA
GOAT_ENSP00000397367	9.55005	25.1697	0.379426	2.63556	Cell growth-regulating nucleolar protein OS=Homo sapiens GN=LYAR PE=1 SV=2	LYAR
GOAT_ENSP00000397373	16.3395	6.86089	2.38154	0.419896	Neuroserpin OS=Homo sapiens GN=SERPINI1 PE=1 SV=1	NEUS
GOAT_ENSP00000397881	319.003	803.65	0.396943	2.51926	NA	NA
GOAT_ENSP00000398041	4.21237	1.90808	2.20765	0.452971	Ubiquitin-conjugating enzyme E2 Q2 OS=Bos taurus GN=UBE2Q2 PE=2 SV=1	UB2Q2
GOAT_ENSP00000398972	126.62	46.7277	2.70974	0.369039	Lipoma HMGIC fusion partner OS=Homo sapiens GN=LHFP PE=2 SV=1	LHFP
GOAT_ENSP00000399511	2.664	1.01028	2.63689	0.379234	TRAF2 and NCK-interacting protein kinase OS=Homo sapiens GN=TNIK PE=1 SV=1	TNIK
GOAT_ENSP00000399801	4.31213	2.13905	2.01591	0.496054	Beta-crystallin B1 OS=Bos taurus GN=CRYBB1 PE=1 SV=3	CRBB1
GOAT_ENSP00000400644	17.0498	5.65202	3.01659	0.331501	NA	NA
GOAT_ENSP00000400651-D21	0.333622	2.41781	0.137985	7.24715	Zinc finger protein 582 OS=Homo sapiens GN=ZNF582 PE=2 SV=1	ZN582
GOAT_ENSP00000400909	2.08502	0.789926	2.63951	0.378858	Lysocardiolipin acyltransferase 1 OS=Homo sapiens GN=LCLAT1 PE=1 SV=1	LCLT1
GOAT_ENSP00000402040	4.61046	1.212	3.80401	0.26288	Early growth response protein 2 OS=Sus scrofa GN=EGR2 PE=2 SV=1	EGR2
GOAT_ENSP00000402140	6.0743	1.56433	3.883	0.257533	Nostrin OS=Bos taurus GN=NOSTRIN PE=1 SV=1	NOSTN
GOAT_ENSP00000402697-D2	2.71653	6.77253	0.40111	2.49308	LAG1 longevity assurance homolog 1 OS=Homo sapiens GN=LASS1 PE=2 SV=1	LASS1
GOAT_ENSP00000403078	6.33111	2.7411	2.3097	0.432957	Thyrotroph embryonic factor OS=Rattus norvegicus GN=Tef PE=1 SV=3	TEF
GOAT_ENSP00000403392	2.59476	5.2509	0.494155	2.02366	Integrin alpha-11 OS=Homo sapiens GN=ITGA11 PE=1 SV=2	ITA11
GOAT_ENSP00000404912	59.4978	147.646	0.402976	2.48154	High mobility group protein B2 OS=Homo sapiens GN=HMGB2 PE=1 SV=2	HMGB2
GOAT_ENSP00000404916	2.0581	0.291535	7.05953	0.141652	Interleukin-17 receptor E OS=Homo sapiens GN=IL17RE PE=2 SV=1	I17RE
GOAT_ENSP00000406305	20.6874	9.94558	2.08006	0.480755	Galactokinase OS=Bos taurus GN=GALK1 PE=2 SV=2	GALK1
GOAT_ENSP00000406949	22.8084	77.4927	0.29433	3.39755	Elastin OS=Bos taurus GN=ELN PE=1 SV=1	ELN
GOAT_ENSP00000407461	2.41218	0.493997	4.88299	0.204793	Histone H2B type 2-F OS=Homo sapiens GN=HIST2H2BF PE=1 SV=3	H2B2F
GOAT_ENSP00000407477	2.76341	0.704115	3.92466	0.254799	Cell division cycle 7-related protein kinase OS=Homo sapiens GN=CDC7 PE=1 SV=1	CDC7
GOAT_ENSP00000408283	6.24319	3.0112	2.07332	0.482318	Profilin-2 OS=Mus musculus GN=Pfn2 PE=1 SV=3	PROF2
GOAT_ENSP00000408948	4.2751	0	INF	0	NA	NA
GOAT_ENSP00000409906	5.34201	1.44224	3.70397	0.269981	Inactive ubiquitin carboxyl-terminal hydrolase 53 OS=Homo sapiens GN=USP53 PE=2 SV=2	UBP53
GOAT_ENSP00000410561	2.18495	1.03184	2.11753	0.472249	Cyclin-dependent kinase 3 OS=Homo sapiens GN=CDK3 PE=1 SV=1	CDK3
GOAT_ENSP00000410731	33.1744	85.5207	0.387911	2.57791	Putative transmembrane protein LOC401397 OS=Homo sapiens PE=5 SV=1	YG055
GOAT_ENSP00000412272	10.9506	0.764188	14.3297	0.069785	Putative uncharacterized protein encoded by NCRNA00245 OS=Homo sapiens GN=NCRNA00245 PE=2 SV=1	CJ041
GOAT_ENSP00000412613	4.43319	10.7089	0.413972	2.41562	Modulator of retrovirus infection homolog OS=Homo sapiens GN=MRI PE=2 SV=2	MRI
GOAT_ENSP00000412922	3.08168	1.41875	2.17211	0.460382	Ubiquitin-related modifier 1 homolog OS=Capra hircus GN=URM1 PE=3 SV=1	URM1
GOAT_ENSP00000413245	3.67133	1.61586	2.27206	0.440129	Protein FAM178B OS=Homo sapiens GN=FAM178B PE=2 SV=2	F178B
GOAT_ENSP00000413575	2.38458	6.07342	0.392626	2.54696	Peroxisomal carnitine O-octanoyltransferase OS=Bos taurus GN=CROT PE=1 SV=1	OCTC
GOAT_ENSP00000413950	14.0027	6.64796	2.10632	0.474763	Estradiol 17-beta-dehydrogenase 8 OS=Canis familiaris GN=HSD17B8 PE=3 SV=1	DHB8
GOAT_ENSP00000413975	14.2449	3.16158	4.50563	0.221945	G-protein-signaling modulator 3 OS=Homo sapiens GN=GPSM3 PE=1 SV=1	GPSM3
GOAT_ENSP00000414714	7.04864	14.5306	0.485089	2.06148	AP-1 complex subunit sigma-2 OS=Homo sapiens GN=AP1S2 PE=1 SV=1	AP1S2
GOAT_ENSP00000414826	3.43921	55.5658	0.0618944	16.1566	F-box only protein 2 OS=Bos taurus GN=FBXO2 PE=2 SV=1	FBX2
GOAT_ENSP00000415332	20.732	45.1423	0.459259	2.17742	SEC14 domain and spectrin repeat-containing protein 1 OS=Homo sapiens GN=SESTD1 PE=1 SV=2	SESD1
GOAT_ENSP00000415416	10.3943	5.12107	2.02971	0.492681	Tribbles homolog 3 OS=Bos taurus GN=TRIB3 PE=2 SV=1	TRIB3
GOAT_ENSP00000415638	0.466272	2.53998	0.183573	5.44742	Leupaxin OS=Homo sapiens GN=LPXN PE=1 SV=1	LPXN
GOAT_ENSP00000416263	13.4237	27.0776	0.495749	2.01715	Coiled-coil domain-containing protein 12 OS=Homo sapiens GN=CCDC12 PE=1 SV=1	CCD12
GOAT_ENSP00000416340	96.1957	204.056	0.471418	2.12126	Heterogeneous nuclear ribonucleoprotein A3 OS=Rattus norvegicus GN=Hnrnpa3 PE=1 SV=1	ROA3
GOAT_ENSP00000416478	4.01898	1.41417	2.84194	0.351873	Molybdenum cofactor biosynthesis protein 1 OS=Bos taurus GN=MOCS1 PE=2 SV=2	MOCS1
GOAT_ENSP00000416534	8.72103	17.8777	0.487816	2.04995	Probable ATP-dependent RNA helicase DDX46 OS=Homo sapiens GN=DDX46 PE=1 SV=2	DDX46
GOAT_ENSP00000416621	4.4776	9.22204	0.485532	2.05959	DNA replication licensing factor MCM5 OS=Bos taurus GN=MCM5 PE=2 SV=1	MCM5
GOAT_ENSP00000417899	0.289073	3.40116	0.0849925	11.7657	MDS1 and EVI1 complex locus protein EVI1 OS=Homo sapiens GN=MECOM PE=1 SV=2	EVI1
GOAT_ENSP00000418062	48.6203	21.1553	2.29826	0.435112	Uncharacterized protein C6orf1 OS=Homo sapiens GN=C6orf1 PE=2 SV=2	CF001
GOAT_ENSP00000418086	2.06895	7.43924	0.278113	3.59566	Uncharacterized protein C3orf14 homolog OS=Bos taurus PE=2 SV=1	CC014
GOAT_ENSP00000418259	1.46356	3.60978	0.405443	2.46644	Zinc finger protein 57 homolog OS=Homo sapiens GN=ZFP57 PE=1 SV=2	ZFP57
GOAT_ENSP00000418294	73.0793	148.831	0.491022	2.03657	Ig mu chain C region membrane-bound form OS=Oryctolagus cuniculus PE=2 SV=2	MUCM
GOAT_ENSP00000418506	36.7745	14.3263	2.56692	0.389572	Limbic system-associated membrane protein OS=Homo sapiens GN=LSAMP PE=1 SV=2	LSAMP
GOAT_ENSP00000419045	1.26893	4.05356	0.313041	3.19447	GTP cyclohydrolase 1 OS=Homo sapiens GN=GCH1 PE=1 SV=1	GCH1
GOAT_ENSP00000419413	4.77233	2.35095	2.02996	0.492621	Armadillo repeat-containing protein 8 OS=Bos taurus GN=ARMC8 PE=2 SV=1	ARMC8
GOAT_ENSP00000419425	559.565	234.276	2.38849	0.418675	Peptidyl-prolyl cis-trans isomerase A OS=Sus scrofa GN=PPIA PE=1 SV=2	PPIA
GOAT_ENSP00000419472	138.686	379.113	0.365817	2.73361	Stress-associated endoplasmic reticulum protein 1 OS=Rattus norvegicus GN=Serp1 PE=1 SV=2	SERP1
GOAT_ENSP00000421646	0	2.84678	0	INF	Copine-4 OS=Mus musculus GN=Cpne4 PE=2 SV=1	CPNE4
GOAT_ENSP00000421707	29.4233	4.26094	6.90535	0.144815	Putative methyltransferase KIAA1456 homolog OS=Bos taurus PE=2 SV=1	K1456
GOAT_ENSP00000422464	16.8709	4.86153	3.47029	0.288161	Platelet-derived growth factor C OS=Homo sapiens GN=PDGFC PE=1 SV=2	PDGFC
GOAT_ENSP00000423014	8.62341	1.68174	5.12767	0.19502	OCIA domain-containing protein 2 OS=Bos taurus GN=OCIAD2 PE=2 SV=1	OCAD2
GOAT_ENSP00000426786	3.55825	0.63883	5.56995	0.179535	Guanylate cyclase soluble subunit beta-1 OS=Bos taurus GN=GUCY1B1 PE=1 SV=1	GCYB1
GOAT_ENSP00000427424	1.84626	5.74739	0.321235	3.11299	Tumor necrosis factor alpha-induced protein 8 OS=Bos taurus GN=TNFAIP8 PE=2 SV=1	TFIP8
GOAT_ENSP00000427552	11.1155	3.79017	2.93272	0.340981	Epithelial discoidin domain-containing receptor 1 OS=Homo sapiens GN=DDR1 PE=1 SV=1	DDR1
goat_GLEAN_10000207	9.96074	23.582	0.422387	2.36749	Tropomyosin alpha-3 chain OS=Rattus norvegicus GN=Tpm3 PE=1 SV=2	TPM3
goat_GLEAN_10000292	10.2243	3.97266	2.57367	0.388551	Guanine nucleotide-binding protein subunit alpha-12 OS=Homo sapiens GN=GNA12 PE=1 SV=4	GNA12
goat_GLEAN_10000304	1.36563	3.61889	0.377362	2.64998	Serpin B6 OS=Bos taurus GN=SERPINB6 PE=2 SV=1	SPB6
goat_GLEAN_10000368	21.9643	9.97489	2.20196	0.454141	Protein tyrosine phosphatase receptor type C-associated protein OS=Homo sapiens GN=PTPRCAP PE=1 SV=1	PTCA
goat_GLEAN_10000416	25.9288	220.505	0.117588	8.50425	Complement C3 OS=Bos taurus GN=C3 PE=1 SV=2	CO3
goat_GLEAN_10000874	2.31889	0	INF	0	Tetraspanin-14 OS=Homo sapiens GN=TSPAN14 PE=2 SV=1	TSN14
goat_GLEAN_10000880	9.97181	23.9262	0.416774	2.39938	Na(+)/H(+) exchange regulatory cofactor NHE-RF1 OS=Bos taurus GN=SLC9A3R1 PE=2 SV=1	NHRF1
goat_GLEAN_10000928	13.0163	30.3758	0.428509	2.33367	Xaa-Pro dipeptidase OS=Rattus norvegicus GN=Pepd PE=2 SV=1	PEPD
goat_GLEAN_10001311	3.99839	41.7271	0.0958224	10.436	Complement C3 OS=Bos taurus GN=C3 PE=1 SV=2	CO3
goat_GLEAN_10001368	0	2.24314	0	INF	Keratin, type II cytoskeletal 6A OS=Homo sapiens GN=KRT6A PE=1 SV=3	K2C6A
goat_GLEAN_10001522	5.83346	1.45921	3.99768	0.250145	Polycomb group RING finger protein 3 OS=Mus musculus GN=PcgF3 PE=2 SV=1	PCGF3
goat_GLEAN_10001527	11.4047	2.01161	5.66944	0.176384	Alpha-L-iduronidase OS=Mus musculus GN=Idua PE=2 SV=2	IDUA
goat_GLEAN_10001794	1.46839	5.95399	0.246623	4.05477	Dual specificity protein phosphatase 8 OS=Homo sapiens GN=DUSP8 PE=2 SV=2	DUS8
goat_GLEAN_10002011	5.51076	13.1661	0.418557	2.38916	PH and SEC7 domain-containing protein 3 OS=Homo sapiens GN=PSD3 PE=1 SV=2	PSD3
goat_GLEAN_10002012	0.694442	2.41492	0.287563	3.4775	NA	NA
goat_GLEAN_10002179	5.0284	1.98692	2.53075	0.39514	Protein sidekick-1 OS=Mus musculus GN=Sdk1 PE=2 SV=1	SDK1
goat_GLEAN_10002423	1.78399	7.35104	0.242685	4.12056	Cytochrome P450 2D14 OS=Bos taurus GN=CYP2D14 PE=2 SV=2	CP2DE
goat_GLEAN_10002484	3.74334	0.253509	14.7661	0.0677227	Anoctamin-1 OS=Homo sapiens GN=ANO1 PE=1 SV=1	ANO1
goat_GLEAN_10002538	1.43856	4.64225	0.309884	3.22701	40S ribosomal protein S8 OS=Rattus norvegicus GN=Rps8 PE=1 SV=2	RS8
goat_GLEAN_10002659	3.67943	1.03311	3.56151	0.28078	Malcavernin OS=Mus musculus GN=Ccm2 PE=1 SV=1	CCM2
goat_GLEAN_10003172	93.7691	41.4704	2.26111	0.442261	Chitinase domain-containing protein 1 OS=Bos taurus GN=CHID1 PE=2 SV=1	CHID1
goat_GLEAN_10003337	3.39909	0	INF	0	NA	NA
goat_GLEAN_10003444	2.38662	5.10361	0.467634	2.13843	Serine/threonine-protein kinase pim-3 OS=Rattus norvegicus GN=Pim3 PE=1 SV=3	PIM3
goat_GLEAN_10003496	5.90106	30.9186	0.190858	5.2395	BOLA class I histocompatibility antigen, alpha chain BL3-7 OS=Bos taurus PE=2 SV=1	HA1B
goat_GLEAN_10003497	1.70435	4.66337	0.365476	2.73616	BOLA class I histocompatibility antigen, alpha chain BL3-7 OS=Bos taurus PE=2 SV=1	HA1B
goat_GLEAN_10003545	3.27211	1.38468	2.36308	0.423176	40S ribosomal protein S10 OS=Homo sapiens GN=RPS10 PE=1 SV=1	RS10
goat_GLEAN_10003558	0	2.09452	0	INF	CDGSH iron-sulfur domain-containing protein 1 OS=Bos taurus GN=CISD1 PE=1 SV=1	CISD1
goat_GLEAN_10003717	6.37544	12.8091	0.497727	2.00913	GDP-mannose 4,6 dehydratase OS=Mus musculus GN=Gmds PE=2 SV=1	GMDS
goat_GLEAN_10003725	9.22856	0.840869	10.975	0.0911159	Golgi-associated plant pathogenesis-related protein 1 OS=Homo sapiens GN=GLIPR2 PE=1 SV=3	GAPR1
goat_GLEAN_10003786	0.46732	2.03861	0.229235	4.36234	Ribosomal protein S6 kinase alpha-2 OS=Homo sapiens GN=RPS6KA2 PE=1 SV=2	KS6A2
goat_GLEAN_10003803	2.82151	6.26956	0.450033	2.22206	Supervillin OS=Bos taurus GN=SVIL PE=1 SV=2	SVIL
goat_GLEAN_10003882	11.7056	4.12153	2.84011	0.352099	Glutaredoxin-1 OS=Bos taurus GN=GLRX PE=1 SV=3	GLRX1
goat_GLEAN_10004095	3.20004	0.622713	5.13887	0.194595	40S ribosomal protein S4 OS=Bos taurus GN=RPS4 PE=2 SV=3	RS4
goat_GLEAN_10004120	3.45088	1.22638	2.81387	0.355382	Plasma glutamate carboxypeptidase OS=Bos taurus GN=PGCP PE=2 SV=1	PGCP
goat_GLEAN_10004347	29.878	14.4653	2.06549	0.484146	60S ribosomal protein L13 OS=Bos taurus GN=RPL13 PE=2 SV=3	RL13
goat_GLEAN_10004601	1.63148	7.90444	0.2064	4.84495	Transmembrane protein 232 OS=Homo sapiens GN=TMEM232 PE=2 SV=2	TM232
goat_GLEAN_10004808	108.283	34.107	3.1748	0.31498	Putative uncharacterized protein LOC644538 OS=Homo sapiens PE=2 SV=3	YX006
goat_GLEAN_10005005	126.542	287.418	0.440272	2.27132	Tubulin alpha-1C chain OS=Bos taurus GN=TUBA1C PE=1 SV=1	TBA1C
goat_GLEAN_10005134	2.23621	0.422513	5.29264	0.188942	Glycoprotein gp2 OS=Equine herpesvirus 1 (strain V592) GN=71 PE=3 SV=1	GP2
goat_GLEAN_10005188	3.39181	1.09742	3.09071	0.32355	Dual oxidase 1 OS=Sus scrofa GN=DUOX1 PE=2 SV=1	DUOX1
goat_GLEAN_10005280	18.2423	8.67635	2.10253	0.475617	40S ribosomal protein S2 OS=Rattus norvegicus GN=Rps2 PE=1 SV=1	RS2
goat_GLEAN_10005473	2.22333	4.94006	0.450061	2.22192	60S ribosomal protein L23a OS=Rattus norvegicus GN=Rpl23a PE=2 SV=1	RL23A
goat_GLEAN_10005503	1086.91	510.908	2.12741	0.470055	NA	NA
goat_GLEAN_10005558	23.1607	9.25213	2.50328	0.399475	NADH dehydrogenase [ubiquinone] iron-sulfur protein 8, mitochondrial OS=Pongo pygmaeus GN=NDUFS8 PE=2 SV=1	NDUS8
goat_GLEAN_10005649	4.18388	0	INF	0	40S ribosomal protein S29 OS=Rattus norvegicus GN=Rps29 PE=1 SV=2	RS29
goat_GLEAN_10005729	14.5165	29.6412	0.489741	2.0419	Supervillin OS=Bos taurus GN=SVIL PE=1 SV=2	SVIL
goat_GLEAN_10005905	2.75935	0.239532	11.5198	0.0868074	Probable phospholipid-transporting ATPase VA OS=Mus musculus GN=Atp10a PE=1 SV=4	AT10A
goat_GLEAN_10006011	8.25442	17.4487	0.473068	2.11386	UPF0498 protein KIAA1191 homolog OS=Bos taurus PE=2 SV=1	K1191
goat_GLEAN_10006034	0	5.76298	0	INF	40S ribosomal protein S28 OS=Rattus norvegicus GN=Rps28 PE=1 SV=1	RS28
goat_GLEAN_10006161	328.582	131.944	2.49031	0.401556	60S ribosomal protein L11 OS=Rattus norvegicus GN=Rpl11 PE=1 SV=2	RL11
goat_GLEAN_10006333	3.56815	1.75636	2.03156	0.492233	60S ribosomal protein L7 OS=Pongo abelii GN=RPL7 PE=2 SV=1	RL7
goat_GLEAN_10006449	3.75546	1.43608	2.61508	0.382398	NA	NA
goat_GLEAN_10006468	16.4666	2.08455	7.89935	0.126593	Myosin-11 OS=Homo sapiens GN=MYH11 PE=1 SV=3	MYH11
goat_GLEAN_10006527	41.7554	15.8083	2.64136	0.378593	NA	NA
goat_GLEAN_10006621	20.4417	5.73473	3.56454	0.280541	NA	NA
goat_GLEAN_10006626	8.22675	0	INF	0	Uncharacterized protein ENSP00000244321 OS=Homo sapiens PE=3 SV=3	YS037
goat_GLEAN_10006690	1.76234	3.98325	0.442438	2.26021	Ras and Rab interactor 2 OS=Mus musculus GN=Rin2 PE=1 SV=3	RIN2
goat_GLEAN_10007143	0	10.8549	0	INF	60S ribosomal protein L13a OS=Bos taurus GN=RPL13A PE=2 SV=3	RL13A
goat_GLEAN_10007359	33.7619	13.6343	2.47625	0.403837	NA	NA
goat_GLEAN_10007377	0.125093	3.90679	0.0320194	31.2311	MAGE-like protein 2 OS=Homo sapiens GN=MAGEL2 PE=2 SV=1	MAGL2
goat_GLEAN_10007502	1.08825	4.31371	0.252277	3.9639	Huntingtin-associated protein 1 OS=Homo sapiens GN=HAP1 PE=1 SV=3	HAP1
goat_GLEAN_10007576	3.04876	0.948604	3.21394	0.311144	Zinc finger protein 669 OS=Homo sapiens GN=ZNF669 PE=2 SV=2	ZN669
goat_GLEAN_10007887	2.53056	0	INF	0	Zinc finger protein 454 OS=Homo sapiens GN=ZNF454 PE=2 SV=2	ZN454
goat_GLEAN_10008671	3.48077	0.301979	11.5265	0.0867564	Fibulin-1 OS=Homo sapiens GN=FBLN1 PE=1 SV=4	FBLN1
goat_GLEAN_10008789	381.403	912.254	0.418089	2.39184	Prothymosin alpha OS=Homo sapiens GN=PTMA PE=1 SV=2	PTMA
goat_GLEAN_10008997	10.8652	4.9684	2.18686	0.457276	40S ribosomal protein S15a OS=Rattus norvegicus GN=Rps15a PE=1 SV=2	RS15A
goat_GLEAN_10009135	8.09067	2.39518	3.3779	0.296042	NA	NA
goat_GLEAN_10009716	7.05481	2.73236	2.58195	0.387305	Exocyst complex component 3-like protein 2 OS=Homo sapiens GN=EXOC3L2 PE=2 SV=1	EX3L2
goat_GLEAN_10009779	3.59531	0.873779	4.11467	0.243033	Transmembrane protein 231 OS=Bos taurus GN=TMEM231 PE=2 SV=1	TM231
goat_GLEAN_10009881	42.5422	95.8354	0.443909	2.25271	NA	NA
goat_GLEAN_10010080	0.843521	5.31657	0.158659	6.30283	Serine/arginine-rich splicing factor 10 OS=Mus musculus GN=Srsf10 PE=1 SV=2	SRS10
goat_GLEAN_10010125	0.929825	2.09397	0.444049	2.252	60S ribosomal protein L5 OS=Bos taurus GN=RPL5 PE=2 SV=3	RL5
goat_GLEAN_10010206	0.678179	3.31449	0.20461	4.88734	Serine/threonine-protein kinase PRKX OS=Homo sapiens GN=PRKX PE=2 SV=1	PRKX
goat_GLEAN_10010444	14.2622	6.97572	2.04455	0.489105	Zinc finger protein 771 OS=Homo sapiens GN=ZNF771 PE=1 SV=1	ZN771
goat_GLEAN_10010481	10.8017	64.9137	0.166401	6.00958	NA	NA
goat_GLEAN_10010879	0.945686	4.29206	0.220334	4.53857	A disintegrin and metalloproteinase with thrombospondin motifs 17 OS=Homo sapiens GN=ADAMTS17 PE=2 SV=2	ATS17
goat_GLEAN_10011186	2.70007	0.5511	4.89942	0.204106	Kinase suppressor of Ras 1 OS=Homo sapiens GN=KSR1 PE=1 SV=2	KSR1
goat_GLEAN_10011331	0.711276	3.74472	0.189941	5.26479	Zinc finger homeobox protein 4 OS=Homo sapiens GN=ZFHX4 PE=1 SV=1	ZFHX4
goat_GLEAN_10011442	8.19171	2.08213	3.93429	0.254175	Ribose-phosphate pyrophosphokinase 1 OS=Rattus norvegicus GN=Prps1 PE=1 SV=2	PRPS1
goat_GLEAN_10011578	0.453863	3.02713	0.149932	6.6697	NA	NA
goat_GLEAN_10011823	70.2792	26.3759	2.66452	0.375302	Eukaryotic translation initiation factor 3 subunit F OS=Homo sapiens GN=EIF3F PE=1 SV=1	EIF3F
goat_GLEAN_10011840	46.4051	0	INF	0	14-3-3 protein theta OS=Xenopus laevis GN=ywhaq PE=2 SV=2	1433T
goat_GLEAN_10011918	3.84734	0.987658	3.89542	0.256712	OTU domain-containing protein 1 OS=Mus musculus GN=Otud1 PE=2 SV=2	OTUD1
goat_GLEAN_10011961	32.7034	3.85736	8.47818	0.11795	Dysferlin OS=Bos taurus GN=DYSF PE=2 SV=1	DYSF
goat_GLEAN_10011984	3827.35	1895.15	2.01955	0.49516	Actin, gamma-enteric smooth muscle OS=Rattus norvegicus GN=Actg2 PE=2 SV=1	ACTH
goat_GLEAN_10012566	46.3489	133.334	0.347615	2.87675	Meteorin-like protein OS=Homo sapiens GN=METRNL PE=2 SV=1	METRL
goat_GLEAN_10012794	8.88265	24.755	0.358822	2.78689	Signal-transducing adaptor protein 2 OS=Homo sapiens GN=STAP2 PE=1 SV=2	STAP2
goat_GLEAN_10012805	3.09478	1.46343	2.11474	0.47287	RNA-binding motif, single-stranded-interacting protein 3 OS=Pongo abelii GN=RBMS3 PE=2 SV=1	RBMS3
goat_GLEAN_10012930	2.13332	0.267913	7.96273	0.125585	NA	NA
goat_GLEAN_10013247	81.6905	34.1013	2.39552	0.417445	TSC22 domain family protein 1 OS=Macaca fascicularis GN=TSC22D1 PE=2 SV=1	T22D1
goat_GLEAN_10013828	3.24081	0.972803	3.33141	0.300173	NA	NA
goat_GLEAN_10013871	0	2.24756	0	INF	NA	NA
goat_GLEAN_10014037	2.78798	0.651882	4.27682	0.233819	Proline-rich protein 16 OS=Homo sapiens GN=PRR16 PE=2 SV=1	PRR16
goat_GLEAN_10014396	10.8317	4.68297	2.313	0.432339	Bone marrow stromal antigen 2 OS=Cricetulus griseus GN=Bst2 PE=1 SV=1	BST2
goat_GLEAN_10014572	2.50364	0.718042	3.48676	0.286799	NA	NA
goat_GLEAN_10014750	5.20358	2.09008	2.48966	0.401662	F-box/LRR-repeat protein 17 OS=Homo sapiens GN=FBXL17 PE=2 SV=3	FXL17
goat_GLEAN_10014766	4.44825	25.9329	0.171529	5.82991	A disintegrin and metalloproteinase with thrombospondin motifs 17 OS=Homo sapiens GN=ADAMTS17 PE=2 SV=2	ATS17
goat_GLEAN_10014884	0.981736	3.14382	0.312275	3.20231	Transmembrane protein 132D OS=Homo sapiens GN=TMEM132D PE=2 SV=1	T132D
goat_GLEAN_10015400	1.72217	14.175	0.121493	8.23089	Latent-transforming growth factor beta-binding protein 2 OS=Bos taurus GN=LTBP2 PE=2 SV=2	LTBP2
goat_GLEAN_10015500	0.28834	4.27947	0.0673775	14.8417	NA	NA
goat_GLEAN_10015632	2.67076	0	INF	0	Ubiquitin-like protein 5 OS=Psammomys obesus GN=UBL5 PE=3 SV=1	UBL5
goat_GLEAN_10015683	0.735764	3.83946	0.191632	5.21833	Nucleosome assembly protein 1-like 3 OS=Homo sapiens GN=NAP1L3 PE=2 SV=2	NP1L3
goat_GLEAN_10015788	0.345436	2.89187	0.119451	8.37165	Craniofacial development protein 2 OS=Bos taurus GN=CFDP2 PE=1 SV=2	CFDP2
goat_GLEAN_10015801	18.0617	3.78516	4.77171	0.209568	Triosephosphate isomerase OS=Bos taurus GN=TPI1 PE=2 SV=3	TPIS
goat_GLEAN_10015810	10.3706	22.8609	0.453639	2.2044	Histone H3.3 OS=Xenopus tropicalis GN=TGas113e22.1 PE=1 SV=3	H33
goat_GLEAN_10015869	4.12091	0.133953	30.7639	0.0325057	Dihydropyrimidine dehydrogenase [NADP+] OS=Sus scrofa GN=DPYD PE=1 SV=1	DPYD
goat_GLEAN_10016043	16.2754	2.67188	6.09137	0.164167	MARCKS-related protein OS=Bos taurus GN=MARCKSL1 PE=2 SV=1	MRP
goat_GLEAN_10016090	17.6024	36.5251	0.481926	2.07501	Liver carboxylesterase OS=Sus scrofa PE=1 SV=1	EST1
goat_GLEAN_10016208	6.97567	1.5582	4.47675	0.223376	Phosphoglycerate mutase 1 OS=Bos taurus GN=PGAM1 PE=2 SV=3	PGAM1
goat_GLEAN_10016260	321.546	119.856	2.68277	0.372749	Ferritin light chain OS=Bos taurus GN=FTL PE=2 SV=3	FRIL
goat_GLEAN_10016316	4.18388	0	INF	0	NA	NA
goat_GLEAN_10016322	1.0829	2.43666	0.44442	2.25012	Heterogeneous nuclear ribonucleoprotein H2 OS=Pongo abelii GN=HNRNPH2 PE=2 SV=1	HNRH2
goat_GLEAN_10016328	1.09416	2.53369	0.431844	2.31565	tRNA wybutosine-synthesizing protein 1 homolog OS=Pongo abelii GN=TYW1 PE=2 SV=1	TYW1
goat_GLEAN_10016486	93.8318	10.8726	8.63012	0.115873	NA	NA
goat_GLEAN_10016650	2.76453	0	INF	0	Haloacid dehalogenase-like hydrolase domain-containing protein 2 OS=Bos taurus GN=HDHD2 PE=2 SV=1	HDHD2
goat_GLEAN_10016794	4.28032	0.509948	8.39364	0.119138	Astrocytic phosphoprotein PEA-15 OS=Rattus norvegicus GN=Pea15 PE=1 SV=1	PEA15
goat_GLEAN_10016902	0	2.03347	0	INF	Receptor-type tyrosine-protein phosphatase gamma OS=Homo sapiens GN=PTPRG PE=1 SV=4	PTPRG
goat_GLEAN_10017092	3.87139	1.5547	2.49012	0.401587	Probable lipid phosphate phosphatase PPAPDC3 OS=Homo sapiens GN=PPAPDC3 PE=2 SV=1	PPAC3
goat_GLEAN_10017157	0.17101	3.94907	0.0433039	23.0926	Ribosomal protein S6 kinase alpha-2 OS=Homo sapiens GN=RPS6KA2 PE=1 SV=2	KS6A2
goat_GLEAN_10017170	11.9453	5.04999	2.36541	0.42276	Zinc finger protein 36, C3H1 type-like 2 OS=Homo sapiens GN=ZFP36L2 PE=1 SV=3	TISD
goat_GLEAN_10017286	8.09648	3.27602	2.47144	0.404623	Plasma glutamate carboxypeptidase OS=Bos taurus GN=PGCP PE=2 SV=1	PGCP
goat_GLEAN_10017767	0.79554	4.17568	0.190517	5.24886	E3 ubiquitin-protein ligase parkin OS=Homo sapiens GN=PARK2 PE=1 SV=2	PRKN2
goat_GLEAN_10017861	2.56055	0.761872	3.36087	0.297542	60S ribosomal protein L17 OS=Rattus norvegicus GN=Rpl17 PE=2 SV=3	RL17
goat_GLEAN_10017886	4.0467	0.853214	4.74289	0.210842	Forkhead box protein P1 OS=Bos taurus GN=FOXP1 PE=2 SV=1	FOXP1
goat_GLEAN_10018944	2.26457	0.774574	2.92363	0.34204	Zinc finger protein OZF OS=Bos taurus GN=ZNF146 PE=3 SV=1	OZF
goat_GLEAN_10018966	0.800998	2.00613	0.399275	2.50454	Tubulin alpha chain (Fragment) OS=Lytechinus pictus PE=3 SV=1	TBA
goat_GLEAN_10018979	17.421	44.3225	0.393051	2.5442	Peripheral plasma membrane protein CASK OS=Homo sapiens GN=CASK PE=1 SV=3	CSKP
goat_GLEAN_10019031	11.5929	23.6594	0.489991	2.04085	Iporin OS=Homo sapiens GN=RUSC2 PE=1 SV=3	RUSC2
goat_GLEAN_10019146	4.26014	0.450814	9.44988	0.105821	Guanine nucleotide-binding protein subunit alpha-14 OS=Mus musculus GN=Gna14 PE=1 SV=2	GNA14
goat_GLEAN_10019260	18.9978	8.07459	2.35279	0.425028	DNA-directed RNA polymerase III subunit RPC10 OS=Mus musculus GN=Polr3k PE=2 SV=1	RPC10
goat_GLEAN_10019461	2.46242	0.740889	3.3236	0.300878	Serine/threonine-protein phosphatase PP1-gamma catalytic subunit OS=Rattus norvegicus GN=Ppp1cc PE=1 SV=1	PP1G
goat_GLEAN_10019528	52.9565	19.8151	2.67253	0.374177	40S ribosomal protein S6 OS=Bos taurus GN=RPS6 PE=2 SV=1	RS6
goat_GLEAN_10019529	4.89877	0.652658	7.50588	0.133229	Forkhead box protein D1 (Fragment) OS=Rattus norvegicus GN=Foxd1 PE=3 SV=1	FOXD1
goat_GLEAN_10019689	52.1603	121.961	0.42768	2.3382	Tropomyosin alpha-3 chain OS=Rattus norvegicus GN=Tpm3 PE=1 SV=2	TPM3
goat_GLEAN_10019867	9.69633	27.3483	0.35455	2.82048	Non-histone chromosomal protein HMG-14 OS=Bos taurus GN=HMGN1 PE=1 SV=2	HMGN1
goat_GLEAN_10019897	61.6381	137.859	0.44711	2.23659	NA	NA
goat_GLEAN_10020114	4.85002	16.091	0.301412	3.31772	NA	NA
goat_GLEAN_10020317	4.04232	0.739311	5.46769	0.182893	Telomeric repeat-binding factor 2-interacting protein 1 OS=Bos taurus GN=TERF2IP PE=2 SV=1	TE2IP
goat_GLEAN_10020331	4.66528	17.0308	0.273932	3.65054	THO complex subunit 2 OS=Callicebus moloch GN=THOC2 PE=3 SV=1	THOC2
goat_GLEAN_10020433	20.4799	62.7451	0.326398	3.06374	NA	NA
goat_GLEAN_10020510	1.06223	2.76395	0.384316	2.60203	NA	NA
goat_GLEAN_10020878	17.5888	1.78919	9.83059	0.101723	NA	NA
goat_GLEAN_10020883	2.26266	0.865989	2.6128	0.382731	CST complex subunit STN1 OS=Bos taurus GN=OBFC1 PE=2 SV=1	STN1
goat_GLEAN_10020906	0.797745	2.96333	0.269206	3.71463	Succinyl-CoA:3-ketoacid-coenzyme A transferase 1, mitochondrial OS=Sus scrofa GN=OXCT1 PE=1 SV=1	SCOT1
