# Supplementary material for: Transcriptome Sequencing Reveals Differences between Primary and Secondary Hair Follicle-derived Dermal Papilla Cells of the Cashmere Goat (Capra hircus)
Source: PLoS One. 2013 Sep 19;8(9):e76282. doi: 10.1371/journal.pone.0076282 (PMC3777969; doi:10.1371/journal.pone.0076282)
Supplement: Table S3 — Primers used for the qRT-PCR analyses. (XLS) [file pone.0076282.s004.xls]

## Sheet: Sheet1
Table S3. Primers used for the qRT-PCR analyses.
GENE_ID	Gene Name	Protein Name	Description	qRT-PCR Primers
				F	R
GOAT_ENSBTAP00000010178	MDK	MK	Midkine OS=Homo sapiens GN=MDK PE=1 SV=1	GACTGCGGCGTGGGATT	CCTGGCACTGGGCATTGTAT
GOAT_ENSBTAP00000024445-D2	SERPINB1	ILEU	Leukocyte elastase inhibitor OS=Bos taurus GN=SERPINB1 PE=2 SV=2	ACGATTTCCTCCCTGAGTTCTT	TGACCCACTCGTTTATGCTCTT
GOAT_ENSBTAP00000039864	RARRES1	TIG1	Retinoic acid receptor responder protein 1 OS=Homo sapiens GN=RARRES1 PE=2 SV=2	CCTGCCGTATTCACTTGGTC	TTCTGGTGTCTGTCGCTCTTG
GOAT_ENSP00000084798	CA11	CAH11	Carbonic anhydrase-related protein 11 OS=Ovis aries GN=CA11 PE=2 SV=2	GTGAACTGCGGCTGCTATTTG	TAAGGAGGCGGCTGAGGAA
GOAT_ENSP00000303766	Htra3	HTRA3	Probable serine protease HTRA3 OS=Mus musculus GN=Htra3 PE=2 SV=3	GCATCTCCTTTGCCATCCC	CAGTCTTTGCTGGTCTTGTCC
GOAT_ENSP00000377721	Nr2f2	COT2	COUP transcription factor 2 OS=Rattus norvegicus GN=Nr2f2 PE=1 SV=1	GGGCATGAGACGGGAAGT	CAAAGGAAATGAACCCAAAGA
GOAT_ENSBTAP00000003307	KCNJ8	IRK8	ATP-sensitive inward rectifier potassium channel 8 OS=Homo sapiens GN=KCNJ8 PE=1 SV=1	GAATGCCCTCTGGCTATCAC	CATTTCGGACGGCGATTACA
GOAT_ENSP00000353866	EYA2	EYA2	Eyes absent homolog 2 OS=Bos taurus GN=EYA2 PE=2 SV=1	ACCGTGCTGACGCTGATGT	AGGCGGGTAAGCCGTGTAG
GOAT_ENSBTAP00000024624	ANXA8	ANXA8	Annexin A8 OS=Bos taurus GN=ANXA8 PE=2 SV=1	CAGACACCAGCGGCTACCT	TTCATCTCGTCCGTCCCAC
goat_GLEAN_10000416	C3	CO3	Complement C3 OS=Bos taurus GN=C3 PE=1 SV=2	AAGATACCTGCCGCTGTGC	GCCCGATTTGATGATTTGC
GOAT_ENSBTAP00000020937	RNF10	RNF10	RING finger protein 10 OS=Bos taurus GN=RNF10 PE=2 SV=1	GAGATGAACAGCACAGCCAGTA	TCCAGAGCAGCCACGACA
GOAT_ENSBTAP00000005733	CNPY2	CNPY2	Protein canopy homolog 2 OS=Homo sapiens GN=CNPY2 PE=1 SV=1	GGTGGAGGTGCCTTATGCT	ACTTGAGGGTGCCGCTGAT
